# Supplementary material for: Integrative metabolic and transcriptomic profiling of prostate cancer tissue containing reactive stroma
Source: Sci Rep. 2018 Sep 24;8:14269. doi: 10.1038/s41598-018-32549-1 (PMC6155140; doi:10.1038/s41598-018-32549-1)
Supplement: Supplementary file 2 — Dataset S1 [file 41598_2018_32549_MOESM2_ESM.csv]

Gene ID	Probe ID	log fold change	Average Expression	t-statistic	P-value	BH-adjusted p-value
A1CF	ILMN_1806310	-0.0327082231928015	5.99005246633502	-0.39837026552223	0.691407833248803	0.900331663000173
A1CF	ILMN_2383229	0.0135174597007515	6.22835153778351	0.167753275078001	0.867196481285811	0.962468526293718
A2LD1	ILMN_3241953	-0.143050701293145	6.22155239999474	-1.75230946025907	0.0835136772863419	0.367258596519111
A2M	ILMN_1745607	0.199147635026479	10.371192647157	1.05083139022046	0.296468276820184	0.659743928027755
A4GALT	ILMN_1735045	0.186852273420061	6.29979099115095	1.74095814588416	0.085496762617797	0.371628636540005
AAA1	ILMN_1659452	0.0437324164935555	5.9212766282031	0.674774634944131	0.50174491060222	0.805133039139142
AAAS	ILMN_1755321	-0.231842015126153	6.06922911752743	-2.69154978790048	0.00864163306891348	0.102298753922575
AACS	ILMN_1698554	-0.209454025549396	6.50399592961879	-2.04324632468278	0.0442868408850565	0.258795009141055
AACSP1	ILMN_1814092	-0.106434954344933	6.10216181522838	-1.59239116201077	0.115201081458706	0.433093995143987
AADACL2	ILMN_1752884	-0.0284551729784006	5.87181054264047	-0.408194755837306	0.684210229596729	0.897225094160207
AADAT	ILMN_1726986	-0.00833463226025799	8.71487084007976	-0.0499007954997897	0.960324572942837	0.990237788143828
AADAT	ILMN_2270015	-0.0454600950194486	5.95025333159369	-0.562912891806545	0.575052620877762	0.848428800746271
AAGAB	ILMN_3237396	0.0336675609953812	8.20865312381482	0.524929445721106	0.601069391945938	0.861156224399906
AAK1	ILMN_1688755	0.0607981362269632	7.04660389449097	0.512939274144193	0.609393135566487	0.863800802581874
AAMP	ILMN_1653165	-0.0327725610835792	8.36899827488096	-0.535114896747749	0.594039867018495	0.857802500338494
AARS	ILMN_1662364	-0.0929729233060801	10.5430690381427	-1.5235561698326	0.131523493408358	0.46052449795686
AARS2	ILMN_1674698	-0.0962533348849606	7.53651877613395	-1.63736953295073	0.10544170788583	0.413650501953716
AARSD1	ILMN_1700461	-0.0211847521768735	8.57130134272517	-0.260498957819058	0.7951415424373	0.938007463182855
AASDH	ILMN_1784269	-0.0667648296539571	6.9583907353347	-0.696074496466309	0.488379309308982	0.797767873985491
AASDHPPT	ILMN_1698189	-0.00409890452394279	7.30154666763825	-0.0713712877730799	0.943278595295589	0.985745894094222
AASDHPPT	ILMN_2096191	-0.016934539936031	7.72156474368614	-0.226642943888723	0.821273709675341	0.947070381191771
AASS	ILMN_1678323	-0.0831833027453968	6.71006330238632	-1.48074540872624	0.142562847380076	0.475232181005794
AASS	ILMN_2157219	-0.0964245051835491	5.93205844587867	-1.01455067770281	0.313348009674397	0.672842230032212
AATF	ILMN_1703743	-0.0593240156332326	8.00831844903173	-1.0988190358714	0.275109896942539	0.638809565010093
AATK	ILMN_1687609	-0.0237475121782689	6.10608771794097	-0.328488931352118	0.743391681423134	0.921751450119903
AATK	ILMN_1699334	-0.0816543827137517	6.45122525971599	-1.13990267661917	0.257694152176013	0.620533853116489
AATK	ILMN_2068874	0.118872554610582	5.9055166498351	1.55243208202744	0.12446655822266	0.448127793434239
AATK-AS1	ILMN_1671997	0.0791977097436236	5.81366320610565	0.940387519005278	0.349821298176361	0.701978131853685
ABAT	ILMN_1670117	0.0783992703487248	5.8173136304504	1.02912165201539	0.306492876371727	0.667851937323056
ABAT	ILMN_1805104	-0.318867197466705	6.65341670152155	-2.45534974545383	0.0162204934135143	0.148718516850383
ABAT	ILMN_2404407	-0.303937419803945	5.59284639104393	-1.75155422099086	0.0836444295120276	0.367455239421744
ABCA1	ILMN_1766054	0.33617962030757	8.90670433526066	2.3050042838288	0.0237319119095169	0.185518820542419
ABCA10	ILMN_1753388	0.015403195293521	6.65363797164801	0.258173764905491	0.796929168156433	0.938524509883931
ABCA10	ILMN_2070570	-0.0577093941723401	5.96205121019164	-1.0051046918985	0.317846534507094	0.676765746405407
ABCA11P	ILMN_2232084	-0.00226169002731513	6.32274126798451	-0.0350891501330558	0.972095180882143	0.993062853309554
ABCA2	ILMN_1747627	-0.0526721436586861	7.33078755119817	-0.415789443364509	0.678666134995174	0.894180921834467
ABCA3	ILMN_1758523	0.0018020370809122	7.56880012351134	0.0256709526513643	0.979583077721271	0.994219707346677
ABCA5	ILMN_1749001	-0.153248380147297	5.54351650902066	-1.50404584608672	0.13646784768706	0.466581919378073
ABCA5	ILMN_1784176	-0.231558381221391	5.90292977608448	-2.18265267165463	0.0319640273760847	0.217522397040618
ABCA6	ILMN_1701551	0.0825081028258126	5.89266183371763	1.24713141013855	0.215951609820391	0.573619934356361
ABCA6	ILMN_1795507	0.0581597844540074	6.17936696980174	0.981151542662355	0.32944628030016	0.686109851235404
ABCA7	ILMN_1743205	0.0687708824220721	6.69613485410544	0.943581503989002	0.348196026474873	0.701117207307131
ABCA8	ILMN_1796801	0.182058280497773	7.41302618905034	1.93640793230008	0.0563133883390414	0.295424199882161
ABCA8	ILMN_2129886	0.0340092232986882	5.62360400040964	0.393019575205288	0.695339881343735	0.902071811743642
ABCA9	ILMN_1651396	-0.00252144353923534	6.05960339368616	-0.0347176182587793	0.972390522631803	0.993066495224216
ABCA9	ILMN_1720501	0.0331523046392048	6.87052705910926	0.574872879875189	0.566974307417773	0.844267382056801
ABCB1	ILMN_1812070	0.416057898691359	6.63564933882344	4.01100905846897	0.000134133284537385	0.00769491587045306
ABCB10	ILMN_1665730	0.183317257472467	7.41703199135779	2.38522706046037	0.0194093471339762	0.165390062333644
ABCB10	ILMN_3215268	-0.0132403271680213	5.97671733844629	-0.224817230007677	0.822688953653747	0.947452834551793
ABCB10	ILMN_3247608	-0.0712494150795173	5.97210088212632	-1.21069728470758	0.22954041983718	0.590201449574152
ABCB10	ILMN_3268993	0.0695671447324173	5.9786307056236	0.992067194527036	0.324125951444456	0.681820003985555
ABCB10	ILMN_3291778	0.118504439519164	5.82162932530688	1.46782317588069	0.146033709682239	0.480660527878237
ABCB11	ILMN_2232066	0.0184953369113598	6.18482945863473	0.285699031621069	0.775839675658513	0.930949659258369
ABCB4	ILMN_1767349	0.0940243565714471	5.82855010039154	1.44055296143809	0.153574260156047	0.491095145323902
ABCB6	ILMN_2193980	-0.0248179922819549	8.49281835997157	-0.280877000823076	0.779522599676515	0.931786459328824
ABCB7	ILMN_1687840	0.0941412478145205	7.7954684718846	1.27259513351735	0.206811003929245	0.563684547635777
ABCB8	ILMN_2102422	-0.0622317966993871	5.79330135558113	-0.813024558219751	0.41859281500357	0.749661562557139
ABCB9	ILMN_2343047	0.126778819289896	6.77988220104258	1.95109477019444	0.054511221982806	0.289984363096189
ABCB9	ILMN_2343048	0.133064473384873	7.07570797374445	2.29039748000007	0.0246046895966766	0.189155363151465
ABCC1	ILMN_1802404	-0.105691398500937	6.54917986724372	-1.10307245968465	0.273269732099139	0.637910544591479
ABCC1	ILMN_2335302	-0.101997548423977	6.2181235821728	-1.64727569275927	0.103384666915618	0.409745917110032
ABCC10	ILMN_1776119	-0.103168865638535	6.16232959232801	-1.13202807789454	0.260970488340306	0.623581168401869
ABCC11	ILMN_1713008	-0.0625699972859142	5.67701407387156	-0.446418682423024	0.656488793355072	0.883073607359854
ABCC11	ILMN_1732140	0.0444895083705887	6.20235754593705	0.640530939690241	0.523639610134879	0.818138001540492
ABCC13	ILMN_1774344	-0.0346124984815637	5.95070973150012	-0.575771874096831	0.566369331834575	0.843792339188886
ABCC3	ILMN_1677814	0.22224796089922	7.3738374859273	1.71493104704147	0.0901903137502592	0.382493074450267
ABCC4	ILMN_1788457	-0.875992891585932	11.1089730261382	-4.02317905203226	0.000128489492048931	0.0074933026159083
ABCC4	ILMN_2194009	-0.981308529746441	10.433449054099	-4.40624565876348	3.20122814745294e-05	0.00357693990329476
ABCC5	ILMN_1651964	0.354186644348191	8.29489859820444	3.62113349753256	0.000510351704252748	0.0182388496257644
ABCC5	ILMN_1706531	0.341049887801721	7.97179365630609	3.11570619982287	0.00254020078121594	0.0490054722738749
ABCC6	ILMN_1725675	0.0350767363585334	5.50474911540083	0.321053074630731	0.748998990860798	0.921948884052882
ABCC6	ILMN_1801521	0.0975867881331087	5.98958605939169	1.13909581954427	0.258028513796674	0.620817997638934
ABCC6	ILMN_2293902	0.103800523739681	5.91755887296516	1.38683279832327	0.16930634995622	0.515006851425408
ABCC6P2	ILMN_3244070	-0.0369048684735445	6.00638940368587	-0.582685381274962	0.561727478318603	0.841455833849391
ABCC8	ILMN_1767129	-0.0943836235524742	5.84381182803406	-0.459329835699177	0.647230532789635	0.880022666235221
ABCC9	ILMN_1746196	0.0379454239991892	6.00916757037475	0.460738610936175	0.646223658583269	0.879618467632261
ABCC9	ILMN_1751453	0.0279209708163908	5.53275328440162	0.393688432729801	0.694847900345875	0.901994140404689
ABCC9	ILMN_2366473	0.116370322700691	6.15961537314323	1.63548534474951	0.105836684514356	0.414806416844625
ABCD1	ILMN_1772189	-0.0572958167173141	6.02078098950415	-0.627632118883251	0.532014469468864	0.82267312329187
ABCD1	ILMN_3237161	0.0236119794987948	5.58429517407096	0.321961427324712	0.748313278461378	0.921811448131378
ABCD3	ILMN_1674032	-0.0116543486116099	7.0011467605997	-0.190033469617796	0.84975943825202	0.95730626235449
ABCE1	ILMN_1676846	-0.122449285267547	8.02705128536709	-1.70211888578565	0.0925772100073091	0.388122337519913
ABCE1	ILMN_1754532	0.118026925450705	6.18752226118099	1.56979233233789	0.120370859206152	0.44148536032995
ABCE1	ILMN_2330267	-0.114816285872783	8.34294575339706	-1.83393087261829	0.0703453722359756	0.333099758978027
ABCE1	ILMN_3207933	0.0358320381524386	8.07368184489192	0.62952721599571	0.530779715565028	0.822282406112899
ABCE1	ILMN_3284447	0.000190278293715984	6.13387230605878	0.00227226184235648	0.998192598764252	0.999169904328456
ABCF1	ILMN_1673753	-0.0259841236017309	6.93250564719349	-0.263608498814036	0.792752616879149	0.936900355402267
ABCF1	ILMN_1763875	0.00678027735485642	9.53626850086888	0.107864755576243	0.914370329864836	0.977878326990791
ABCF1	ILMN_2392635	-0.101988671968972	8.06646123406798	-1.54307176269218	0.12672039741616	0.452250418180005
ABCF2	ILMN_1669201	-0.0565636532899774	6.41460605713285	-0.852476439719124	0.39646913612851	0.735867134133437
ABCF2	ILMN_1781999	-0.12247415776307	6.67803856695116	-1.41156272297207	0.16191746228862	0.503447345609339
ABCF3	ILMN_1810085	-0.00321313186542671	6.46678186709022	-0.0366044304068965	0.97089068027808	0.992774285303959
ABCG1	ILMN_1658176	-0.0203999611671097	6.64424244802148	-0.269152605150047	0.788498246265103	0.935219714936714
ABCG1	ILMN_1695968	0.0310096496121641	6.029613815332	0.447007469398098	0.656065403600068	0.882938996670494
ABCG1	ILMN_1794782	-0.224084814855021	8.0736501669086	-1.6381857625089	0.105270974406932	0.413528064826052
ABCG1	ILMN_2262362	0.2334415801577	5.88075326105268	2.76906726660373	0.00697026962294908	0.0894912382477646
ABCG1	ILMN_2329927	-0.255802084904374	6.39840920621886	-1.60960888565899	0.111382933783147	0.425260715447975
ABCG4	ILMN_1779470	0.0136113746575042	6.48528380822838	0.173818691814595	0.86244262954861	0.960582498801295
ABCG5	ILMN_1716592	0.0128499357985792	6.03401013767042	0.204748279653247	0.838283609479696	0.953318308828334
ABCG8	ILMN_1680309	0.148509537263496	5.75879842400636	1.92699435320217	0.0574948662987192	0.298805064399728
ABHD1	ILMN_1743371	-0.159272817074257	5.94900599651357	-1.89562996651073	0.0615839051748645	0.31124411177435
ABHD10	ILMN_1770031	-0.425581134785424	7.971391386153	-5.2579814508819	1.16439359641979e-06	0.000478913043411677
ABHD11	ILMN_1737475	0.0507248014405262	5.82200293593344	0.329996751663245	0.742256325902122	0.921751450119903
ABHD11	ILMN_1753912	0.0434461261031434	6.26312338319177	0.481092321908076	0.631750931800139	0.87264945273679
ABHD11	ILMN_2338268	0.0346417902697462	6.62043437406657	0.372894459816774	0.710203270915672	0.909985407687715
ABHD11-AS1	ILMN_1821139	-0.0454615424142863	5.88050520757572	-0.617842688438211	0.538416307918869	0.826412984342671
ABHD12	ILMN_1745116	-0.115132339198635	8.30555149702483	-0.828927271815166	0.409587223312459	0.743792630777482
ABHD12	ILMN_2245305	0.220293178659887	8.48285692629393	1.99327568428604	0.0496056244322902	0.275435121806002
ABHD12	ILMN_2318685	0.0641717208696111	7.98028410925246	0.609143040958362	0.544138331867667	0.830519469551145
ABHD12B	ILMN_1698311	-0.00561652672233848	6.28518083104346	-0.0852189696720882	0.93229808293774	0.982617955791957
ABHD12B	ILMN_1707925	0.0788595200425704	6.17283648908136	1.03445119685056	0.304010983934519	0.665847674454489
ABHD13	ILMN_1785285	-0.118380716066801	5.73767614302413	-1.71950307995422	0.0893508557211521	0.380308907321476
ABHD13	ILMN_2073969	-0.141055394617496	5.89915556819505	-1.71198034354215	0.0907355087679675	0.38383314102422
ABHD14A	ILMN_1794213	-0.0401857363634237	7.7176380996163	-0.553681334536606	0.581325702015416	0.850883421243018
ABHD14B	ILMN_2227533	-0.214121087898151	7.06814875000123	-2.85018943107619	0.0055424144642632	0.0788448814928316
ABHD15	ILMN_1769390	0.100797065676489	6.28557680427547	1.18830791139299	0.238192618370833	0.600450295170518
ABHD16A	ILMN_2152402	0.0409462025707281	8.38045183483839	0.665039583993175	0.507918682164422	0.80910821394732
ABHD2	ILMN_1723662	-0.0442073289104403	7.37269905700549	-0.414986757719228	0.679251262746961	0.894669975939599
ABHD2	ILMN_2403446	-0.0705170355539053	6.37297132982642	-0.462255001589741	0.645140607150743	0.879086102530777
ABHD3	ILMN_1801767	0.0400136061745693	6.56973417891364	0.299284404468756	0.765491402639049	0.926710441150349
ABHD4	ILMN_1700633	0.162183122872761	6.45471411746646	2.49937720601285	0.0144663517996827	0.138657208856248
ABHD5	ILMN_1655702	-0.00576859907085492	6.00175570420308	-0.0452694865664306	0.964004186104689	0.991614086808129
ABHD6	ILMN_1706344	0.0379421383944845	7.12785026253743	0.646488986071618	0.519794595072954	0.816322647835633
ABHD8	ILMN_1712707	0.146422009166595	7.37251871434406	2.02458111697386	0.0462132470925349	0.265013450795331
ABI1	ILMN_1739081	0.064726157138856	6.16781693808973	0.846288050908448	0.399891122404162	0.738600411241852
ABI1	ILMN_2329958	0.0300967052154615	8.18961295873003	0.698108592605611	0.487113225705108	0.796698930056547
ABI2	ILMN_1720988	0.106203111577978	6.21968354548983	1.78364792654339	0.0782350579729748	0.354595473301935
ABI2	ILMN_1724497	0.0386038432740108	7.90323271191162	0.490680353885009	0.624982302153771	0.869714216727179
ABI2	ILMN_1775944	0.197228793740274	6.59397462675166	2.59396250164045	0.0112616028630743	0.120831586966551
ABI3	ILMN_1755658	0.309081582036229	5.62358154716604	2.76200681218768	0.00710925588784544	0.090679757907861
ABI3BP	ILMN_1673639	0.541716427176256	6.6103336784533	3.35199714005146	0.00122237769333299	0.0303553941602791
ABL1	ILMN_1713732	-0.0637636799747074	8.65417441768328	-0.862343228385949	0.391050486067502	0.732055936127529
ABL2	ILMN_1657870	-0.00806951113122523	6.07161779574201	-0.0859165935660684	0.931745231560014	0.982407699963704
ABL2	ILMN_2240003	0.01454716191747	6.02320079093022	0.231681469364832	0.817371067983756	0.945348999185375
ABLIM1	ILMN_1731610	-0.0583704126557203	6.31183221024384	-1.03565184824417	0.303453739762793	0.66564342574691
ABLIM1	ILMN_1785424	-0.090451871084829	8.75287342686285	-0.669216271232224	0.505264947976485	0.807238023814197
ABLIM1	ILMN_2396672	-0.15616232693783	7.16205448757604	-1.44148315006411	0.153312175960706	0.490522316824591
ABLIM2	ILMN_1758825	0.082580150513226	5.69457850447123	0.787465882261159	0.433312738257293	0.760064469917009
ABLIM3	ILMN_1656940	-0.122509372342204	5.64816196868697	-1.16903934725475	0.245824553828975	0.608243888123113
ABP1	ILMN_1731433	0.0745425693127757	5.1197976620833	0.3889726626551	0.698319386060781	0.903429620238072
ABR	ILMN_1672878	-0.012842592533822	8.57057241396505	-0.196349071845365	0.844829883513698	0.955650258866395
ABT1	ILMN_1658083	-0.126567392286463	6.40787249252655	-1.96542584164145	0.0528001863366565	0.285613190696026
ABTB1	ILMN_1802096	0.290126169018586	7.12133748385693	2.38290802600536	0.0195237396106869	0.165778540902914
ABTB1	ILMN_2367165	0.2954429284638	6.64151620160574	2.57796977218774	0.0117537854412509	0.123401587946568
ABTB2	ILMN_1753370	0.121292363754125	6.28836829922845	1.52753162379591	0.130533584399142	0.458598734100627
ACAA1	ILMN_1738921	-0.0991724466100745	9.00135007725246	-1.32331261952241	0.189463249493818	0.543403036595678
ACAA2	ILMN_1660199	0.164347057586363	7.09098159284286	1.819139826538	0.0725940188781495	0.339478599683038
ACACA	ILMN_1772123	-0.245011677336421	10.0078320258558	-2.88505079530308	0.00501578842860534	0.0743920406334949
ACACA	ILMN_2331636	-0.220969127347628	10.54256250562	-2.67716978534957	0.00898915645255033	0.104690404308788
ACACB	ILMN_1763852	0.309655613717492	7.82842735341538	2.14743375127088	0.0347551134919877	0.227470374289827
ACAD10	ILMN_1687303	-0.122994512738977	7.6509063430089	-1.8532159774491	0.067501210509084	0.326438526274825
ACAD8	ILMN_1724699	-0.267599640050837	6.04594074938062	-2.10021917881239	0.0388279511381041	0.240497354420532
ACAD8	ILMN_2225595	-0.232074415523201	9.06675730713131	-1.48982563536936	0.14016276569366	0.47168057327811
ACAD9	ILMN_1775579	-0.00687427124159079	8.04335254518585	-0.119660072655641	0.905049408566944	0.97477733883601
ACADL	ILMN_1660890	-0.364607616424245	7.82284465737575	-2.43409473349254	0.0171336253373096	0.153723961885911
ACADM	ILMN_1778104	0.0389437988390444	8.11469095739847	0.412038318498061	0.681402252296016	0.895799607627869
ACADM	ILMN_2053679	-0.023415537289365	9.38918054044329	-0.265179627260826	0.791546338547514	0.936521695162125
ACADS	ILMN_1795104	0.0172744289644777	5.83303360047726	0.199164644363025	0.842634208771435	0.954749233504302
ACADSB	ILMN_1740920	0.0308298333773189	6.36667865720687	0.556509626731384	0.579400342612541	0.850338534731532
ACADVL	ILMN_1806408	-0.113779087096454	11.4896010307402	-1.23616282759505	0.219979010113954	0.578797469900027
ACADVL	ILMN_2263466	0.00244409580032556	6.56761605030216	0.0256636922328833	0.979588850878727	0.994219707346677
ACADVL	ILMN_2352009	-0.114164242412453	9.3325339867601	-1.01760044085186	0.311904760893431	0.671620705410216
ACAN	ILMN_1740675	-0.0689660490340342	5.56408056279439	-0.905258351012585	0.36801955589746	0.716021706141123
ACAP1	ILMN_1808395	0.654553636309551	5.4631476567244	4.8320852905988	6.32475829417965e-06	0.00114943901898254
ACAP2	ILMN_1766798	0.159496789005291	6.57703118492213	1.95685393452204	0.0538180342048715	0.288390855748345
ACAP2	ILMN_2088825	-0.0313739253762657	6.51494966538391	-0.293386410964145	0.769978919513522	0.928327398902183
ACAP2	ILMN_3236270	0.0422963060179526	6.35041883475314	0.373507253387271	0.709748995897257	0.909715434486988
ACAT1	ILMN_1800008	0.167717943667002	9.46035038238715	1.59691056551014	0.114188863248831	0.430744313742682
ACAT2	ILMN_1708672	-0.358858300455644	8.49850878707392	-2.99019220681877	0.00369391148453789	0.0623022020456879
ACAT2	ILMN_2133799	-0.072604596614994	5.72627022368409	-0.756832660193342	0.451351030183713	0.773173407814018
ACBD3	ILMN_1665945	0.112271142797255	9.11211711434499	1.60964305517933	0.111375458847145	0.425260715447975
ACBD4	ILMN_1676288	0.00785440183636155	6.55643838460339	0.1239575410375	0.901656692869089	0.973179849345008
ACBD5	ILMN_1693250	-0.101448318904883	4.90323175751989	-0.765084194900539	0.446449993298526	0.769829460293695
ACBD6	ILMN_1684271	0.0419449435886037	6.82379480714986	0.545711319742857	0.586767624238753	0.853519897167794
ACCS	ILMN_2154287	-0.0791012796922468	6.39608281724841	-0.772840028355405	0.441871640364814	0.766385938944493
ACCS	ILMN_3187680	-0.0329923898349325	8.63931039545533	-0.314206591272789	0.754173848448346	0.923728282119383
ACD	ILMN_1716480	-0.0337253327764628	7.33447811449285	-0.450455119914923	0.653588501066237	0.881896498275991
ACE	ILMN_1779984	0.0465310037201396	5.92255870488562	0.822058530327082	0.413462458028461	0.747135573900048
ACER2	ILMN_1761000	0.0472202270258277	6.22962413199197	0.650671871752149	0.517104067128856	0.814371856372555
ACER2	ILMN_3235340	-0.186849642921131	6.28173820233878	-2.16263284364821	0.0335255827242009	0.223033351613857
ACER2	ILMN_3291705	0.0348958371664949	6.07305398133094	0.504188911988131	0.615500516346523	0.866169007371743
ACER3	ILMN_1812552	0.514865358995323	8.90416988429549	3.25652697792396	0.00164941882737531	0.0372266130523434
ACER3	ILMN_3237774	0.487523057159119	7.53488551784405	3.24180402952485	0.00172657568264911	0.038440494115884
ACHE	ILMN_2333219	0.206122136152195	6.04665068154695	2.09728978302124	0.0390937320343401	0.241625321018266
ACIN1	ILMN_1699636	-0.110270888132971	8.73078425282661	-1.85628996890088	0.0670568867290754	0.325594186420488
ACLY	ILMN_1749014	-0.286735209297607	9.8825754104167	-2.86492182650795	0.00531394921656566	0.0770485878310561
ACLY	ILMN_2371379	-0.228058219765185	10.9322577956311	-2.49657159331551	0.014572831674948	0.139428769064631
ACN9	ILMN_1771348	-0.115889083285052	7.27761161326678	-1.30629358134586	0.195158516066054	0.550179924320897
ACN9	ILMN_2134039	-0.167129195093068	8.69228245445518	-2.05732203174969	0.0428801440929995	0.253823655596896
ACO1	ILMN_1750800	-0.0906423754595558	9.46947771925909	-1.28423936215636	0.202727740062594	0.559278552368494
ACO2	ILMN_1654861	-0.127175191049532	7.95024762542466	-2.1059490191818	0.0383126068541669	0.238950262941219
ACO2	ILMN_1745702	-0.00748096297441858	6.11679412282791	-0.0881807745355803	0.929951151125183	0.98201441306429
ACOT1	ILMN_1715543	-0.25568054301284	5.93559441929372	-1.88503205628792	0.0630198859107511	0.314394709553778
ACOT11	ILMN_1739594	0.109174237701587	5.10859559030864	0.803381737838265	0.424110834721625	0.753760473748297
ACOT11	ILMN_2353978	0.0325905341191861	6.38148663391231	0.444614109776978	0.657787139885826	0.883869556171197
ACOT13	ILMN_2098743	-0.185702609689484	8.27945386803171	-2.40585029624727	0.0184180076169004	0.16063681940871
ACOT2	ILMN_1716237	-0.149712322624709	6.75854854464259	-1.54595832579664	0.126021926239704	0.451035805844634
ACOT4	ILMN_1764321	-0.0404697506888922	6.62812404697719	-0.526784296885322	0.599786412803289	0.860472061162069
ACOT6	ILMN_2156699	-0.0548597570598091	6.0063490810162	-0.868568984507664	0.387655109890655	0.729638390544416
ACOT7	ILMN_1740265	0.12527931923549	7.99837349961438	1.56182306629473	0.1222374594034	0.445408580009852
ACOT7	ILMN_2332250	0.0557593411741335	6.66834076264873	0.601221488557906	0.549375237270724	0.833948636117976
ACOT8	ILMN_1679600	-0.042036961227045	6.3246121500285	-0.52436272444042	0.601461638154334	0.861156224399906
ACOT9	ILMN_1658995	0.0887550713501097	6.64822403469047	0.721201036124639	0.472867171083093	0.787966305982801
ACOT9	ILMN_2367070	0.192359225491622	7.36856619764277	2.53249406759747	0.0132612762635747	0.132128075105501
ACOX1	ILMN_1750158	-0.0656588922352874	8.0475458652749	-0.758403730401591	0.450415502801289	0.772445490225011
ACOX2	ILMN_1685703	-0.057246210006844	7.17903756525271	-0.482676667475262	0.630630278292593	0.871881597233682
ACOX3	ILMN_1743396	0.0742176834432708	8.1299151744142	0.947937292556067	0.345987460278143	0.700517812920487
ACP1	ILMN_1669633	0.0785242931577166	8.66452342928436	0.908420913474812	0.366357036222037	0.715084871010131
ACP1	ILMN_2344956	0.07128406185074	9.42885088345532	0.640400908146879	0.523723691181633	0.818138001540492
ACP2	ILMN_2104830	-0.0969047129347942	8.50702867990028	-1.10383111142243	0.272942418531931	0.637456763210881
ACP5	ILMN_2078599	0.0997968249732759	5.70682823345697	0.531085549097518	0.596816156307484	0.859127960731466
ACP6	ILMN_2234343	0.0841392579533631	7.37757774611703	0.781213373095895	0.436959633259928	0.763206348320397
ACPL2	ILMN_1706598	-0.12729653818942	7.54050522727818	-2.00753782977689	0.0480345968719939	0.270507588053573
ACPL2	ILMN_2306955	-0.204479999114954	7.31859340847617	-2.52943060728358	0.0133688309370211	0.13286090397945
ACPP	ILMN_1758323	-0.18959785496209	13.1888162203928	-1.11020446267232	0.270203478410155	0.634374792287845
ACPT	ILMN_1728331	0.178355497340602	6.21109452502787	1.74207826894283	0.0852993673238157	0.371288222714358
ACRV1	ILMN_1654468	-0.452645188143397	5.9265454913575	-3.09107110967701	0.00273606611679945	0.0509729652845918
ACRV1	ILMN_2320277	-0.499492593418458	5.71476584312938	-3.01343717309495	0.00344903444117069	0.0596306515035441
ACSBG1	ILMN_2227011	-0.00867133768147443	6.0166349718079	-0.131918684705783	0.895376500028068	0.970990342973316
ACSF2	ILMN_1711928	0.14816093450409	6.43994205938631	2.41438179866092	0.0180212818646458	0.158473717942519
ACSF2	ILMN_3236756	0.181296067102723	6.36764599539418	1.8289202917272	0.0711005102756767	0.335051329226726
ACSF3	ILMN_1716832	-0.0107339419805594	6.0929020764792	-0.154264536406019	0.877785766239579	0.965879083295708
ACSL1	ILMN_1684585	-0.021806691130454	8.92004894396345	-0.14109218296777	0.888148232998234	0.968858123776046
ACSL3	ILMN_1654414	-0.221999120237743	7.84189302505608	-2.11668756102816	0.0373627159786489	0.236291209442527
ACSL3	ILMN_1666096	-0.510853894919329	8.20551894668707	-4.88332061876355	5.17794106807007e-06	0.00104195684074436
ACSL3	ILMN_2360705	-0.323355099300557	10.8479404981336	-2.84157786390561	0.00568010669169357	0.0798530228292764
ACSL4	ILMN_1683598	0.210272684573634	6.85464911003279	2.56622070893959	0.0121276620911467	0.125750070793827
ACSL4	ILMN_2391458	0.0440439849316112	5.86232645735472	0.727200708956332	0.469204477731808	0.785378642324098
ACSL5	ILMN_1705247	-0.0565756810015756	8.52382921817568	-0.224807463603954	0.822696525890242	0.947452834551793
ACSL5	ILMN_2370882	-0.217367058814969	6.51259928726624	-0.953766571192695	0.34304603029748	0.698001313512768
ACSL6	ILMN_1737418	-0.0165147850300889	6.07932597251527	-0.251170509253533	0.80231984689098	0.940291266272353
ACSM1	ILMN_1661434	-0.602536104043141	6.38146592295593	-1.8138970810849	0.0734053144258965	0.341152171166659
ACSM2B	ILMN_1746128	0.0603494806706006	6.09394720621383	0.830311702967572	0.408808821914912	0.743382538522182
ACSM2B	ILMN_1765912	0.0938038985217364	5.91028623598468	1.29248704806826	0.199871938703071	0.555485635233168
ACSM3	ILMN_1662738	-0.730751512155288	6.40924070026314	-4.01956784351214	0.000130139948750237	0.00754497949564732
ACSM3	ILMN_1685952	-0.700493908226588	6.33324736980417	-3.96596227269388	0.000157165171530153	0.00848981631648137
ACSM3	ILMN_1771084	-0.829805136424499	8.50951813054308	-3.82567301483865	0.000255727668915248	0.0117554499412727
ACSM5	ILMN_1766966	0.0395942198785662	5.75006243233402	0.423531971528992	0.673032295585489	0.891459742741804
ACSS1	ILMN_1752269	-0.159821112600392	9.25640905134449	-1.82804039682717	0.071233814355243	0.335507367411999
ACSS2	ILMN_1714197	-0.0638798049122151	8.86982171482232	-0.788097469387451	0.43294535286554	0.759785227380772
ACSS2	ILMN_1742859	0.0783309558898146	5.79088682981671	0.913999345609358	0.363436176460001	0.712680433055239
ACSS2	ILMN_2336595	-0.0805794968358722	8.63123767146341	-0.925175633770039	0.357629082189405	0.708428914478108
ACSS3	ILMN_1659885	-0.066818982880319	5.2660787716565	-0.686017307102287	0.494665688819187	0.801447298457292
ACTA1	ILMN_2125869	-0.53177660322038	5.46063775627949	-2.04988871252677	0.0436181457407064	0.256551272386689
ACTA2	ILMN_1671703	0.229230269152884	13.2318363035914	1.81907017863462	0.0726047474326374	0.339478599683038
ACTB	ILMN_1777296	0.135349056388682	11.9834903869706	1.07497889992302	0.285583262198273	0.648710971029435
ACTB	ILMN_2038777	0.146817036344579	13.291703277606	1.95313947074439	0.054264252871337	0.289195531783502
ACTB	ILMN_2152131	0.181293533644755	13.4266098998257	2.59638421010544	0.0111887209417217	0.120305071771942
ACTC1	ILMN_1658660	-0.38082598265024	6.40968304378067	-1.47895076380517	0.143040989070314	0.475839128176775
ACTG1	ILMN_1704961	0.00924422522145285	10.6832965396731	0.0578824232387467	0.953985168961011	0.988315028724063
ACTG1	ILMN_2053178	0.0375970412037994	13.5314953655946	0.593107419455934	0.554765536723948	0.836668946574647
ACTG2	ILMN_1795325	0.193041913952973	13.1162436707272	1.06275940566637	0.291056603222962	0.654440157491969
ACTL10	ILMN_1733531	-0.360837179965997	6.58045338687214	-2.74395971123003	0.00747611023226475	0.0937155850169491
ACTL6A	ILMN_1749297	-0.0815230599885197	8.85238549301338	-1.2665661987769	0.208948908690989	0.566088438213727
ACTL6A	ILMN_2328280	-0.155646897225127	7.99661300635097	-2.10966526547435	0.0379815416249307	0.237886969113362
ACTL6B	ILMN_1657855	-0.0113168410248452	5.58703608050124	-0.115743059272059	0.908143307396297	0.975733808368414
ACTL7B	ILMN_1796088	0.131695515642563	5.71088474468138	1.24783270808571	0.215695961570995	0.573230117463453
ACTN1	ILMN_2232177	0.117086196569865	9.78026743052848	0.882825221262472	0.379949330040641	0.724530532441391
ACTN2	ILMN_1654422	0.0278485033183147	5.44711393468216	0.261937578228629	0.794036068009437	0.937849845252317
ACTN4	ILMN_1725534	0.0403625549800655	9.24738119144937	0.60055826298329	0.549814838977074	0.834036492894822
ACTR10	ILMN_1798254	0.0917274026631123	8.69276793414395	1.09825137371231	0.275356135638137	0.63883278261887
ACTR1A	ILMN_1792314	-0.0260550539732609	8.48234044631747	-0.364502720169815	0.71643471358785	0.912448362464887
ACTR1B	ILMN_1695821	-0.172975651731575	8.60019460529963	-2.38873510741787	0.0192374370351124	0.164960670757562
ACTR2	ILMN_2388605	0.0366641155238892	9.7302432031259	0.620506115092183	0.536670658092045	0.825192294110967
ACTR3	ILMN_1657153	-0.0384445555911261	7.79865433491882	-0.307972993243849	0.758895267947833	0.924637775986773
ACTR3B	ILMN_1787513	-0.0191262169531523	6.05204365512806	-0.296128360064146	0.767891707924749	0.928056193743189
ACTR3B	ILMN_2260392	-0.0537180624921731	6.52428857550303	-0.904357142624392	0.368494184626869	0.71627374715134
ACTR3B	ILMN_2346451	-0.0166172464739516	6.05201354422652	-0.225547695963658	0.822122645419451	0.947350371059897
ACTR3BP2	ILMN_1674186	0.0144255887855165	6.09501625890795	0.183797340844359	0.854632839773293	0.958291916778158
ACTR3BP5	ILMN_1688029	0.140633007745581	5.74260427141823	1.73818304313725	0.0859874297144505	0.372622791538924
ACTR3BP5	ILMN_1706287	0.101864504112837	5.90181175048864	1.45145012595052	0.150525647047016	0.4868823495268
ACTR3C	ILMN_1694898	0.0499980515051544	5.93363317178093	0.613137533745413	0.541507211296645	0.828607470898672
ACTR3C	ILMN_3185198	-0.134958866268343	6.04634771887836	-2.01052468841264	0.0477110315428823	0.269462159357102
ACTR5	ILMN_1652594	-0.000247015037564857	6.27713854023953	-0.00265591501631988	0.997887434246496	0.999169904328456
ACTR6	ILMN_1697585	0.0896220131669097	8.07176625572748	1.075373770235	0.285407582249725	0.648710971029435
ACTR8	ILMN_1689162	0.0140877640734987	6.64079914053089	0.246785463362	0.805700091120537	0.941663738782087
ACTRT1	ILMN_1815392	-0.135192681338934	6.91730031722298	-1.56276576079574	0.122015462305212	0.445080208228315
ACTRT2	ILMN_1776442	0.0610273804524883	5.94816435863792	0.715342429739864	0.476459163861611	0.790244686068031
ACVR1	ILMN_1760490	0.119529854055884	8.53499710471645	1.29660800821537	0.198456297660867	0.553832624788734
ACVR1B	ILMN_2243308	-0.131064651133117	8.69881640208053	-1.7510014543087	0.0837402352714734	0.367779332278835
ACVR1C	ILMN_1689217	-0.0226074045709881	5.97231065676503	-0.327188182716565	0.74437157351411	0.921751450119903
ACVR2A	ILMN_1670912	0.0307949148130202	6.45172787411566	0.515968134325027	0.607285532446033	0.863122280852671
ACVR2A	ILMN_2152711	-0.0821074889567859	6.81815930096001	-0.75867837916928	0.450252072281402	0.772445490225011
ACVRL1	ILMN_1807493	0.0922903270887296	4.8399362319082	0.78385764279563	0.435415120022007	0.761986970278704
ACVRL1	ILMN_3250257	0.146321478908619	7.02647313932899	1.45069348800375	0.150735795968154	0.487113328753042
ACY3	ILMN_1670193	-0.245546624007787	4.30703992874706	-1.21274035304202	0.228762379284455	0.589318090575549
ACYP1	ILMN_1694233	0.101858425835244	7.87712961731194	1.44182227978865	0.153216711100733	0.490522316824591
ACYP1	ILMN_2319825	0.0255104252968188	6.72293604207548	0.504614227642358	0.615203031151853	0.866169007371743
ACYP2	ILMN_1697550	0.0585818731579835	6.22542711178041	0.856713736137268	0.394136460742441	0.73357694392234
ACYP2	ILMN_2158705	-0.111663617828404	7.76555749753902	-1.00028929585106	0.32015631399641	0.678761496231854
ADA	ILMN_1803686	0.21245679041127	5.67698817891238	1.78074738183705	0.0787117139155274	0.355895356033872
ADAD1	ILMN_1745580	-0.0953784664255632	5.87444633454986	-1.3748223640607	0.172986549097943	0.520024927792335
ADAL	ILMN_1725043	-0.0104903998265007	6.73095947409758	-0.185215396815349	0.853524155823161	0.958011871776389
ADAM10	ILMN_1718946	0.00696166592658365	7.19905104827345	0.053167514513405	0.957729650730621	0.989408136539261
ADAM10	ILMN_2148360	-0.0930893974278453	5.95421379775131	-1.20953462421912	0.229984039094147	0.590424556539181
ADAM15	ILMN_1751500	-0.0388713238320042	6.90182582546106	-0.436642919247298	0.663534765048331	0.886730264595171
ADAM15	ILMN_1756920	-0.06432202077157	10.4936756685974	-0.623550496200151	0.53467888269474	0.8241296335237
ADAM15	ILMN_2384544	-0.16904705144861	8.77211931721158	-1.81840938496773	0.072706601796687	0.339666778775518
ADAM17	ILMN_1765779	0.137945002116423	6.0954364064917	2.27190837880616	0.0257499794552051	0.193364035345236
ADAM17	ILMN_2121068	0.103232025048083	7.66515863502878	1.37614889085138	0.17257711049092	0.519771040384009
ADAM19	ILMN_1713751	0.354510410700571	7.44654664121004	3.33114249164864	0.00130566837061059	0.0318192196263978
ADAM2	ILMN_1662675	0.0573556007132039	6.31493526242976	0.616798529873651	0.53910145599469	0.827044872478396
ADAM28	ILMN_1664631	0.25583021065277	4.62404357588344	1.95789887259108	0.0536930695034545	0.288314320073062
ADAM29	ILMN_2194158	-0.0639778946848475	5.57913868515949	-0.762674095640013	0.447878283843566	0.770646494416776
ADAM32	ILMN_1798045	-0.129781908378362	6.00392049500962	-2.12591420689826	0.036562937449067	0.233350997412154
ADAM32	ILMN_1806841	-0.0556343978468146	6.35753539235281	-0.84491597361721	0.400652281748826	0.73876376509643
ADAM33	ILMN_1651657	0.103410666883595	5.14369811231641	1.29859854048331	0.197775186573279	0.553226874598872
ADAM3A	ILMN_1669486	0.0822820435045841	6.00655941699333	0.98558919181021	0.327276439671062	0.684644176268046
ADAM7	ILMN_1750294	0.0361564003998343	4.62878372420666	0.16596515258068	0.868598888757558	0.962625639589221
ADAM8	ILMN_1708348	-0.107180769666479	5.50725517043823	-1.12571788597238	0.263617028688302	0.625973627121295
ADAM9	ILMN_1727524	-0.099040630674299	6.5180793636556	-0.923311332143076	0.358593599774345	0.70938050401736
ADAMDEC1	ILMN_1716909	0.138255194365557	5.84517672906049	2.03265229115618	0.0453715856984807	0.262080894701786
ADAMDEC1	ILMN_2103107	0.619574039559182	5.44017421575889	3.35802224759759	0.00119926106159681	0.0300700281583696
ADAMTS1	ILMN_1673566	-0.10753940466771	8.1550755656421	-0.559972877246108	0.577046895686908	0.849423229679099
ADAMTS13	ILMN_2413732	0.0468575047118582	5.97231237282916	0.689484802697789	0.492493319997732	0.799906922636463
ADAMTS2	ILMN_1796628	0.0593970058197799	6.01810578250118	0.962266663072501	0.338786180852129	0.693899409766368
ADAMTS20	ILMN_1651717	0.0985627794984758	5.92864416770552	1.16808677477784	0.246206331249578	0.608427056623513
ADAMTS5	ILMN_1681886	-0.100147050111702	4.29853325360909	-0.799905458893987	0.426110683818108	0.755072948982452
ADAMTS6	ILMN_1767362	0.117777876628978	6.28766919920636	1.97774028185417	0.0513666534192488	0.280839510905053
ADAMTS8	ILMN_1672403	0.0753988752082018	6.75081666893386	1.16249595316584	0.248455586904277	0.611077715000406
ADAMTS9	ILMN_1805543	-0.358925431481858	6.00770640271024	-2.16637486994666	0.0332287492229836	0.22213139343702
ADAMTSL1	ILMN_1705250	-0.139335533052605	4.6758245740719	-0.864399318246018	0.389927115292131	0.73111341363303
ADAMTSL1	ILMN_1727084	-0.0453765176065879	5.95178665639331	-0.595911945354622	0.552899471824409	0.835673357890819
ADAMTSL2	ILMN_1721495	0.298795944455808	7.0909855026881	2.53815605016284	0.0130645392693164	0.130723456521491
ADAMTSL3	ILMN_1798690	0.260597431414185	6.36818742259465	2.60494083404456	0.0109346119377708	0.118516431932084
ADAMTSL4	ILMN_1687035	-0.0498626527201367	6.11519446722396	-0.750722849383888	0.454999875621195	0.776065266210499
ADAMTSL5	ILMN_1793040	-0.0901698526879917	6.29487321779777	-1.27742950657264	0.205108417962509	0.562169598952914
ADAP1	ILMN_2047511	0.407184315000385	7.34008509575458	3.0750126879073	0.00287121193114901	0.0524650760045654
ADAP1	ILMN_3247424	0.205897141904877	5.64264705943143	2.3860670429122	0.0193680601818911	0.165218647371375
ADAP2	ILMN_1763000	0.486521448937751	6.57666001238785	4.06181295424914	0.000112044182192107	0.00688825277361068
ADAR	ILMN_1776777	0.23568668291461	10.2222635867396	3.65335667612992	0.000458408636167741	0.0170046393454375
ADAR	ILMN_2320964	0.209368477542236	8.9453568175026	2.86199664418267	0.00535861082448238	0.0773566946854464
ADARB1	ILMN_1679797	-0.0731692913147466	9.31915846599172	-0.809294046403633	0.420722445054326	0.750901953452672
ADARB1	ILMN_2319326	-0.211675254574144	6.83180307054403	-2.01719261222434	0.0469954252388092	0.267677538702294
ADARB2	ILMN_1749493	-0.103438131134363	6.01049756698473	-1.3336174987975	0.186075987459892	0.538630133350994
ADARB2-AS1	ILMN_1712854	0.135357618238606	5.82715117225302	2.11627586131283	0.0373987534825167	0.236327864324561
ADAT1	ILMN_1657139	0.0293333638011655	7.42734098832596	0.295525883012896	0.768350175876007	0.928281693381302
ADAT2	ILMN_3245693	-0.057165822605171	5.79653727769262	-0.864565039305554	0.389836658612341	0.73111341363303
ADAT3	ILMN_1806275	-0.0194978254101601	6.53281459513857	-0.255644597554749	0.798874843536473	0.938659483300784
ADC	ILMN_1659599	0.140468258497103	5.77269601848441	1.83992687742438	0.0694505432377061	0.331081718370958
ADCK1	ILMN_1698777	-0.155265801528939	7.44109857806516	-2.73932473569672	0.0075730787790664	0.0946392638040686
ADCK2	ILMN_1663132	-0.0491160245870139	7.98671356876672	-0.847031165706415	0.399479249772899	0.738246218798348
ADCK3	ILMN_1731064	-0.1202135763314	9.12949226803078	-1.30997664999597	0.193915290803715	0.548290344222605
ADCK4	ILMN_1700349	-0.235432593521023	6.93028645449977	-2.50233029105196	0.0143550303806402	0.138183438895255
ADCK5	ILMN_1761309	-0.0416208757278937	6.20778371491516	-0.467449712317955	0.641436210571808	0.876487453084152
ADCY1	ILMN_1742073	-0.0270897802397227	5.59557919849387	-0.314280991707168	0.754117552537408	0.923728282119383
ADCY1	ILMN_2120555	0.00645229056512253	7.06590131366742	0.0654874094884901	0.947947664015685	0.987530042359299
ADCY10	ILMN_1808797	0.00701585274921435	5.75027647173161	0.099441575872061	0.921033940628317	0.98032133264001
ADCY2	ILMN_1810691	0.0896915853015843	6.42398374819248	1.29651025579764	0.198489791081284	0.553843687468414
ADCY3	ILMN_1676893	0.373629645802586	9.15824326110578	3.78282260500001	0.000296114868412598	0.0129759195795607
ADCY4	ILMN_2148944	0.276148557904925	6.49720824414532	1.99649373864732	0.0492473596201601	0.27464022110581
ADCY5	ILMN_1708588	-0.00963480157823327	6.10275955779213	-0.138985625375327	0.889807281991385	0.969656743698876
ADCY6	ILMN_1685156	-0.140516183500425	8.93553444069908	-1.92453063119537	0.0578075268014062	0.299726274661564
ADCY6	ILMN_2311674	-0.171339170229843	7.86357423046888	-2.37975992788434	0.0196799876500265	0.166752422526822
ADCY7	ILMN_1655935	0.108813346742338	5.86713213464611	1.28626259113839	0.202024399641212	0.558389533740696
ADCY8	ILMN_1754440	0.0834982520518288	5.76454548899882	1.21387751559838	0.228330154849257	0.589116418545943
ADCY9	ILMN_1654287	0.22878637483399	5.8152989861895	2.04347753976158	0.0442634170474989	0.258795009141055
ADD1	ILMN_1759252	0.0893218387120633	11.3496998024194	1.48293301400279	0.141981701797606	0.474297380584649
ADD1	ILMN_2356786	-0.115715188234003	7.85110116599548	-1.75390473151113	0.0832380471320649	0.366631764241227
ADD2	ILMN_1694133	-0.0588411379848353	5.86890634201339	-0.904555837024843	0.368389507273048	0.716248433281585
ADD3	ILMN_1787378	0.615680709661455	6.31087919191751	2.43679630154069	0.0170150699502941	0.153129097855929
ADD3	ILMN_1814526	0.359040021611282	8.8369886794833	2.22726175530598	0.0287111543826173	0.204909724125254
ADD3	ILMN_2311278	0.354905581411499	7.07525638023082	2.66305380234742	0.0093426163767106	0.107472177789796
ADGB	ILMN_1666316	-0.0311543783939143	6.09645303445859	-0.452474222933015	0.652139713510688	0.881896498275991
ADH1A	ILMN_1764309	-0.110259207848315	6.7058570974189	-1.05092294586553	0.296426479048087	0.659743928027755
ADH1B	ILMN_1811598	-0.0611200719743179	5.53239881439861	-0.834048558275951	0.406712244362009	0.742051411194093
ADH1C	ILMN_1740717	-0.118204320501699	6.49948645588254	-1.3660402564889	0.175715867562403	0.524042001347729
ADH5	ILMN_1724881	0.0608697443402004	5.90195288044471	0.814479988649103	0.417763711916096	0.749561367916518
ADH5	ILMN_1738554	-0.107550713771522	7.74129495024374	-0.943081646917129	0.348450057483538	0.70120713713683
ADH5	ILMN_1738604	-0.109351254857406	6.58559712432551	-1.04764256421076	0.297926573541653	0.660856333627638
ADH5	ILMN_1757084	-0.0160540137596534	5.91383501219774	-0.264962301217417	0.79171316654232	0.936521695162125
ADH5	ILMN_3212051	-0.110646253364167	5.97359448446634	-1.09771483911765	0.275589012724035	0.63883278261887
ADH5	ILMN_3221865	-0.235811267749446	6.35340471368521	-2.04105912034837	0.0445089488937858	0.259413481805473
ADH7	ILMN_2223359	-0.0135424607689592	6.05758575682989	-0.205077503004038	0.838027244370647	0.953307327722134
ADHFE1	ILMN_1702858	-0.580662517851202	8.5008725154223	-4.03656165295986	0.000122546595754125	0.00725500603752451
ADHFE1	ILMN_2363634	-0.448960859362405	7.67037183840133	-4.46666927545375	2.5551817297805e-05	0.00308781858108114
ADI1	ILMN_1813975	-0.274811968703406	7.26069749287284	-1.92299338421099	0.0580033406992693	0.300183293455556
ADIPOQ	ILMN_1775045	0.0751901645316853	6.30760683225533	0.824146250757141	0.412282266334098	0.746777829864529
ADIPOR1	ILMN_1688322	0.0430705905881688	9.36046639301838	0.673117913120684	0.502792705261027	0.805870799353218
ADIPOR1	ILMN_2096322	-0.0530059572311661	8.4485635614265	-0.752895035911055	0.453700687128637	0.774751177000784
ADIPOR2	ILMN_2224833	-0.172007506708932	8.48251424111158	-2.59188868521037	0.0113243558907087	0.121171487750465
ADK	ILMN_1801020	0.0525976968180588	6.35162826303504	0.73979489422496	0.461568189369608	0.779723636805094
ADK	ILMN_2358626	0.0211913489329643	7.90155645747963	0.273969525990763	0.784807099464016	0.934149961405076
ADM	ILMN_1708934	-0.069952789815634	8.84084720254177	-0.414418282705324	0.67966577886868	0.894877766618111
ADM2	ILMN_1702933	-0.361449395772491	7.02211382720896	-3.25104805001687	0.0016777461779886	0.037686857108799
ADNP	ILMN_1657993	-0.0078125378016729	8.11807806862695	-0.0904266191534112	0.928171958102227	0.981819401062519
ADNP	ILMN_1666019	0.0814183074180095	6.60536635886019	1.06574635422018	0.289712101799643	0.65326637631921
ADNP2	ILMN_2080751	-0.0073545592882569	7.80138977257666	-0.170444440155036	0.865086629903268	0.961781711549875
ADO	ILMN_1690352	-0.130403216181485	8.5736383099716	-2.27444581814141	0.0255900694383494	0.192949973451191
ADORA1	ILMN_1747227	0.143797500433471	6.49078148731639	2.1539998257181	0.0342192179544034	0.225220478866657
ADORA2A	ILMN_1807372	0.115540717777654	6.59076739363805	1.74499180818351	0.0847876819768996	0.370160598932297
ADORA3	ILMN_1730710	0.184122702798113	6.01782348999689	2.72438557059283	0.00789349011942371	0.0970398439222703
ADORA3	ILMN_1733259	0.101999966877148	6.01309579293318	1.49483847603777	0.138851403708508	0.469975078210135
ADPGK	ILMN_1793959	-0.267864174478865	8.79832315987237	-2.76854095791993	0.00698054372247957	0.089525091372982
ADPRH	ILMN_1794512	-0.0701687467146206	6.06725587930075	-0.80572585947394	0.422765459746881	0.752681761718247
ADPRHL1	ILMN_1760335	-0.451436605675744	6.43152155304147	-2.09213217389815	0.0395655021450064	0.24283726275932
ADPRHL1	ILMN_1788530	-0.0660400682109179	6.35025341884242	-0.894347135241408	0.373792101022516	0.720041166795349
ADPRHL2	ILMN_1811480	-0.0354199334236824	7.78878454475885	-0.68119177374692	0.497697524644545	0.802653070339364
ADRA1A	ILMN_1709167	0.108017010160092	5.12795396717788	1.43883104848921	0.154060331235058	0.491629543668932
ADRA1A	ILMN_1780551	0.0830120636229958	5.78284145667191	0.97040351087431	0.334740909362485	0.689908671640403
ADRA2A	ILMN_1659371	0.267887544583282	6.75012605815367	2.15449359355046	0.0341792110449546	0.225083545993797
ADRA2B	ILMN_1677868	-0.0797792550639977	6.5614711495423	-1.32058367787037	0.190367971305627	0.544399453438535
ADRB1	ILMN_1804255	-0.360799973755928	6.37651375527865	-4.13716229632913	8.55980471885755e-05	0.00602630816302992
ADRB2	ILMN_1695590	0.00627833153677138	9.26112923535916	0.0600087229746044	0.952296839632006	0.988121452986175
ADRBK1	ILMN_3307926	-0.105535950590156	10.0748858165145	-1.59062274144658	0.115599109011262	0.433686271669071
ADRM1	ILMN_1760143	0.00888545203592273	9.42996918154885	0.182087465188868	0.855970066910847	0.958724223492444
ADRM1	ILMN_2389013	-0.0571235209442706	7.96850588487782	-1.11795664779492	0.266897940053287	0.630554549420036
ADSL	ILMN_1790757	-0.0219219489782763	9.70660211745888	-0.362834190110717	0.717676023453953	0.91312258188725
ADSS	ILMN_1778796	0.0434957438464396	7.0750094953908	0.475440026609424	0.635755977126977	0.874552058320145
ADSS	ILMN_2092664	0.143067693053702	9.07692338766223	1.85439660808247	0.0673302676721158	0.326105259356466
ADSSL1	ILMN_1720235	-0.0373321622035183	6.45223999056673	-0.422594797484035	0.673713243365114	0.891943374601972
ADSSL1	ILMN_2240009	0.126577143279571	5.93315018783515	1.83279460653199	0.0705160272011388	0.333303224918602
ADTRP	ILMN_2078592	-0.180007010837738	4.09695835032356	-1.30901517117166	0.194239266745045	0.548730518495429
AEBP1	ILMN_1736178	0.639063543972176	10.190598166498	4.24278092321107	5.84194526434554e-05	0.00501383873329171
AEBP2	ILMN_1803376	-0.0387012662475934	7.60317428423781	-0.86255588557575	0.390934205372211	0.732049633480537
AEN	ILMN_1814282	-0.199859358445064	7.98503503918186	-2.12539706390211	0.0366073678931984	0.233403082101752
AEN	ILMN_3240321	-0.0437145494813889	6.82571390938328	-0.421803402867522	0.674288480475896	0.892073498815661
AES	ILMN_1712944	-0.0176133534715426	10.7255832560278	-0.250801455780842	0.802604190213514	0.940344858733402
AES	ILMN_2333107	0.0193121259045981	9.09361557568709	0.279961303261438	0.780222555094759	0.932290396617814
AFAP1	ILMN_1701998	0.10500043980407	7.59164069387001	1.57273539991961	0.119687293619011	0.440286978127112
AFAP1L1	ILMN_1694140	0.072496612256475	6.20160596910938	1.01619509139098	0.312569263350701	0.672306001684492
AFAP1L2	ILMN_1730995	0.456377431164294	7.18944975898516	3.66373607637985	0.000442775736120093	0.0165514521956407
AFAP1L2	ILMN_2404917	0.263796213375475	5.63692871737069	1.9205228121136	0.0583192173463319	0.300821943117141
AFF1	ILMN_1673119	-0.102111342798813	5.9812303501679	-1.27400418306908	0.206313684469663	0.563301810629553
AFF1	ILMN_1729304	0.207399503362196	5.8373830041768	2.75453717195583	0.00725905205533747	0.0921392617137692
AFF1	ILMN_2129015	-0.118786373370088	7.9537668679177	-1.55866044166304	0.122984582187126	0.445875965699095
AFF2	ILMN_1725889	-0.0806818009952863	5.49272037730933	-1.11837409423151	0.266720747915699	0.630361973890571
AFF3	ILMN_1677951	-0.190913498969086	4.87731494675197	-1.12577025275875	0.263594988339217	0.625973627121295
AFF3	ILMN_1775235	0.189654937999581	8.40189570535496	0.818201655909953	0.415648107267969	0.747744292623725
AFF4	ILMN_1708502	0.116347054615431	8.48554036078665	1.30793891657073	0.194602396857809	0.549255468679081
AFG3L1P	ILMN_1705447	-0.22625055700193	7.15206578104884	-2.46018751147588	0.0160188450428422	0.147381752661819
AFG3L1P	ILMN_2295698	0.0803318404999445	5.89043264942188	1.03044628564162	0.305874739982151	0.667430199747631
AFG3L2	ILMN_2066124	0.0338060120676804	9.38735961742851	0.521009651644578	0.603784812440162	0.861852729406299
AFMID	ILMN_1707551	-0.0586717896348965	7.27939471388486	-0.631115364925706	0.529746096445517	0.821441066543336
AFMID	ILMN_2095653	-0.220357530695942	6.01459795791068	-2.56320198447426	0.0122254411526545	0.126150194710754
AFP	ILMN_1782204	-0.0330908385466833	5.66861708927116	-0.347461486024692	0.729147967191281	0.91847603271945
AFTPH	ILMN_1767722	-0.404229143607394	7.29848936782705	-4.0684185036979	0.000109442882339535	0.00680577966463676
AFTPH	ILMN_2342841	-0.320658318186913	7.28065823825955	-2.29512875573596	0.0243189364330197	0.18828739989173
AFTPH	ILMN_2402766	-0.306899037304216	8.41292740004358	-4.08172422772643	0.000104378084380737	0.00670421865814247
AGA	ILMN_1802631	-0.0810025669515451	7.81466318960924	-0.925378691427944	0.357524128557715	0.708367991842303
AGAP1	ILMN_1800530	-0.0780719233008895	8.16724216458952	-1.15020894323982	0.253450150636276	0.616454385178156
AGAP1	ILMN_2245223	0.0115545810870525	5.88407565299315	0.141846071177755	0.887554618625945	0.968858123776046
AGAP3	ILMN_1795918	0.0634290289119335	8.15153108587847	0.786913387379191	0.433634267366465	0.760146372537368
AGAP3	ILMN_2269136	0.137872940581246	6.62802788148993	2.33668305365745	0.0219324942632597	0.178059592926861
AGAP4	ILMN_2189007	-0.0843308642713696	6.01168052996816	-0.795955011417729	0.428390104023348	0.756662216433615
AGAP6	ILMN_2209578	-0.0144617672730565	9.79686545035626	-0.156910994174767	0.875706354134855	0.96493982733303
AGAP6	ILMN_3239130	0.0123263022631113	7.90968266265198	0.110043189270068	0.91264794030873	0.9774499862584
AGAP8	ILMN_3242883	0.0751337468113871	9.50185722429659	0.747379022817754	0.45700398963079	0.776883585882405
AGBL2	ILMN_1688627	-0.068946491655133	5.74190916202146	-0.978278767928902	0.330856008160415	0.687275230844655
AGBL5	ILMN_2290776	-0.0731121951419915	6.71534141936776	-1.10536672734982	0.272280726941613	0.636985761156645
AGBL5	ILMN_2308689	-0.248543716939887	8.34543993301644	-4.2053741950449	6.6923820501108e-05	0.0053005474588783
AGER	ILMN_1690829	-0.0407869047465255	5.73561513813971	-0.48108713496643	0.631754602092039	0.87264945273679
AGER	ILMN_2257015	0.145103270720066	6.30722324375313	2.20433968785561	0.0303444531461905	0.211729841299329
AGFG1	ILMN_1792497	0.0174183738893543	6.65400647094213	0.22788482597278	0.820311374530178	0.946612515479695
AGFG1	ILMN_2196734	0.0834951835398314	6.09821171537091	1.25824630747753	0.211925927114409	0.568943020444745
AGFG1	ILMN_3181215	0.0454572682482501	5.90596174174393	0.687527383997233	0.493718992230863	0.800765726504774
AGFG1	ILMN_3260345	-0.0175628536511017	6.67197893402648	-0.163440062210967	0.870580009555552	0.963568398484922
AGFG2	ILMN_1652023	-0.0486107955511512	6.19866553932843	-0.661518342255153	0.510161742347485	0.809844371871233
AGFG2	ILMN_1703228	-0.163767129246151	6.73761663922333	-1.81831456317227	0.0727212273441124	0.339666778775518
AGGF1	ILMN_1776153	0.0385092321055067	6.46403998815349	0.600194882316327	0.550055771193822	0.834036492894822
AGGF1	ILMN_2064917	-0.0517624160768637	8.15173010399268	-0.973038427780706	0.33343777214695	0.688752968255395
AGK	ILMN_1772645	-0.0661187274736381	7.85186604392668	-1.43878835720602	0.154072397479021	0.491629543668932
AGL	ILMN_1664006	-0.112315864293819	7.11135613798282	-1.52697729483259	0.130671260938789	0.45880740474
AGL	ILMN_1680343	0.0100063358266	5.79208544375869	0.136438196024971	0.891814201875793	0.969938739061101
AGL	ILMN_1750235	0.0712267152394039	6.0966201356243	1.12933674414199	0.26209695544621	0.624451323524487
AGL	ILMN_1775082	-0.0400869104125192	5.95518364713554	-0.511628151741277	0.610306493793974	0.864225703696024
AGL	ILMN_2371825	-0.169823922851814	9.48864361670281	-1.87326143864136	0.0646477060978754	0.3188053895159
AGMAT	ILMN_1707169	0.186933336578352	5.8285388022024	1.29136145046624	0.20025990949561	0.55590287720781
AGMO	ILMN_1812678	0.0948600179916204	5.87502625754287	1.40588691794205	0.163590989428733	0.50614246940813
AGPAT1	ILMN_1679520	0.0188738993542534	7.89936214926959	0.224994578419084	0.822551452116142	0.94742538289333
AGPAT2	ILMN_1681081	0.116834831373017	6.85480990996175	1.84946892139196	0.0680461555133363	0.327059335543549
AGPAT2	ILMN_1732176	0.0564156969887648	7.34355736844705	0.79047784664188	0.431562371770268	0.758441605721188
AGPAT2	ILMN_2377430	-0.0466311885210358	7.58423959227685	-0.481121442427587	0.631730326224877	0.87264945273679
AGPAT3	ILMN_1654010	-0.258871156540959	5.55429472647416	-2.7879932398049	0.00660988252670786	0.0866678333088026
AGPAT4	ILMN_1730504	0.279205283803621	6.0265495376108	2.28955621100683	0.0246558085439431	0.189210971598772
AGPAT5	ILMN_1662049	-0.138941789529317	6.1694252701169	-1.00805759784855	0.316435643001474	0.675469572376961
AGPAT6	ILMN_1740752	-0.0651223472144933	6.57244023670318	-1.04944149572247	0.297103296756677	0.660119745149464
AGPAT9	ILMN_1794875	0.109844940477116	6.4898253345759	1.59001718147309	0.115735658387579	0.433955386441891
AGPS	ILMN_1698209	0.189059198744391	6.60333946483099	2.69733804815387	0.0085052339175047	0.101248449119432
AGR2	ILMN_3307841	-0.810617967875016	10.7460810911305	-2.58961106775885	0.0113936401045623	0.121300507073061
AGR3	ILMN_1728787	-0.436886218541177	7.28234876873493	-1.7662830811068	0.0811247386637696	0.361369632003309
AGR3	ILMN_2050246	-0.265847620198943	5.7802533714402	-1.7635179653225	0.0815929277136428	0.362697117428639
AGRN	ILMN_1770454	0.111249611909837	9.01364193827838	0.944714985493325	0.347620427304621	0.700919912608588
AGRN	ILMN_2234605	0.12187624747624	5.61337904398254	1.6067223256136	0.112015856087499	0.426522613304422
AGT	ILMN_1813530	0.269640859383817	6.57558915003119	1.42648302323178	0.157580962822696	0.49822361327246
AGTPBP1	ILMN_1718071	0.164344428851162	7.62661045789809	1.86655121857111	0.0655914151787437	0.321363665088917
AGTPBP1	ILMN_2223922	0.0502991614145296	4.24402476898122	0.241510999555161	0.809770849133258	0.943411409187502
AGTR1	ILMN_1814327	-0.325919377890417	7.35518117986614	-1.55374826456513	0.124152208986434	0.447746857782524
AGTR1	ILMN_2341343	-0.239991063120819	7.3834538993355	-1.15476712445369	0.251589042152725	0.614977948517202
AGTRAP	ILMN_1802458	-0.0838105720526734	7.81408201212285	-0.864883224382793	0.389663017877089	0.73111341363303
AGTRAP	ILMN_2307656	-0.137853493178031	7.89359736469286	-1.33325857306555	0.186193196557755	0.538731741474895
AGXT	ILMN_1709796	0.0544016889434662	5.79807179147257	0.794792488486049	0.429062257088823	0.756893913290784
AGXT2L2	ILMN_1673529	-0.0528843990133279	7.61502763243454	-0.768311613954432	0.44454147932214	0.768524953111918
AGXT2L2	ILMN_1686370	-0.0904311742660528	6.22450380271203	-0.859142008062718	0.392803493678921	0.732884174573584
AHCTF1	ILMN_1747504	0.142520737667416	6.60662999359198	1.19694770039993	0.234826445226007	0.596324174433467
AHCTF1	ILMN_1809139	0.0889371840540747	8.24711155362253	1.57827455885389	0.118409155735395	0.438682719194152
AHCY	ILMN_1657862	-0.244522605603485	10.2419489795251	-3.29591678343161	0.00145858312548317	0.0344707891066809
AHCYL1	ILMN_1770412	0.0994425426699692	10.1560017960489	1.79294724201407	0.0767229835455605	0.350061082326421
AHCYL2	ILMN_1712786	-0.248604374260815	6.87049977386487	-3.1056267841468	0.00261870485928727	0.0497427864963167
AHDC1	ILMN_1680111	0.0275613359062303	5.77207529615009	0.281938363267324	0.778711526459769	0.931642746294553
AHI1	ILMN_1791006	-0.0375668298485898	8.36289630457799	-0.394220963532577	0.694456288626381	0.90187064449297
AHNAK	ILMN_1714567	0.139643536261516	11.2221492123677	1.79939056187834	0.0756895923332417	0.346982167121728
AHNAK	ILMN_1752159	0.11153134882631	6.50283105221408	1.44476321983343	0.152390768238701	0.489533519983084
AHNAK	ILMN_1792495	0.104095841325759	4.95316316630013	0.798604954564505	0.426860281811058	0.755792012828991
AHNAK2	ILMN_1657111	0.213484351231125	7.88319637531914	1.55369143411763	0.124165768987625	0.447746857782524
AHNAK2	ILMN_1790688	0.0170083725662886	5.78254686125081	0.195502926981039	0.845489975581262	0.955650258866395
AHNAK2	ILMN_3243156	0.120668591538912	7.20214366769505	0.864104068572358	0.390088305686469	0.73111341363303
AHR	ILMN_1812640	0.132261434185885	12.0506760946019	1.26285228610126	0.210273983234142	0.567388482262934
AHR	ILMN_2162799	0.143235465639121	6.39330468222848	2.43125459786498	0.0172590570303027	0.154317823424262
AHSA1	ILMN_1703617	-0.101160812287828	8.70322808725403	-1.85608723059372	0.0670861153954076	0.325624614768103
AHSA2	ILMN_1798308	-0.0976110711739171	9.6679576246555	-1.20696952979938	0.230964960428808	0.591710472330125
AHSP	ILMN_1696512	-0.0381584116398823	6.59881158453814	-0.544611709124706	0.587520321522922	0.853731661400447
AICDA	ILMN_2164164	0.0347364211175361	6.21616383636246	0.515147515429899	0.607856224784601	0.86336747330422
AIDA	ILMN_1654129	0.000191577605050952	6.14063193986592	0.00308814212231239	0.997543633543792	0.99912047442221
AIDA	ILMN_1659752	0.0621598849339478	5.98137205640991	0.720922538473585	0.473037577431446	0.788026217956571
AIDA	ILMN_1732278	0.104664005822559	6.0657161808854	1.51894067251427	0.132680201907717	0.462179998646512
AIDA	ILMN_1761072	-0.0271163386086855	6.41117201319572	-0.282316008340466	0.778422996353275	0.931642746294553
AIDA	ILMN_1805300	0.117992083423018	6.14150761409815	1.58723877428951	0.116363825560492	0.435093066417891
AIDA	ILMN_3240117	0.146660774359805	9.58356301933807	1.51100080418902	0.134688802771377	0.464983692056721
AIF1	ILMN_1703538	0.444964788130148	7.06647603063209	5.12171765541938	2.01506766025277e-06	0.000654204776912705
AIF1	ILMN_1771827	0.0333337456615777	6.13016612419661	0.444345880692578	0.657980214174358	0.883884181984201
AIF1	ILMN_1792473	0.752746567575532	8.07673192708325	5.77643278401774	1.36990631239463e-07	0.000139635146033824
AIF1L	ILMN_1770725	-0.38906640158627	6.12674813319263	-3.92136131527048	0.00018367594297756	0.00938147888271443
AIF1L	ILMN_2323508	-0.407219571726459	5.6587761307904	-3.59257802125799	0.00056100931315847	0.0195427969356422
AIF1L	ILMN_3246401	-0.358154398806901	9.20570099969285	-3.10964324223849	0.00258715552218653	0.0493116049285699
AIFM1	ILMN_1668408	-0.196669498201348	6.93673961692736	-2.66751233250246	0.00922963457550442	0.10664344651953
AIFM1	ILMN_1717357	0.0150914935590167	6.34182457955921	0.249729791044563	0.803430022726118	0.940706280486695
AIFM1	ILMN_2313821	-0.113183496954633	8.47695376678612	-1.81351839039187	0.0734642068015612	0.341251211463404
AIG1	ILMN_1797974	-0.0661533406561379	8.27862597176734	-0.979896085686925	0.330061869747619	0.686601522360432
AIM1	ILMN_1688625	-0.328265804982235	7.46621293089572	-3.83534980185688	0.000247364773586165	0.0115063883967342
AIM2	ILMN_1681301	0.110097902540521	6.4039207611984	1.6118134299741	0.110901492640571	0.424330964437874
AIMP2	ILMN_1673252	-0.0727735799014582	9.08845717428369	-0.816004077402627	0.416896554012203	0.748657434872623
AIP	ILMN_2103841	0.129593059983891	8.00807942546057	2.18885346023598	0.0314934217221161	0.216329264240636
AIRE	ILMN_1791236	-0.0356898404939274	5.84672165626096	-0.464882722401085	0.643265626136771	0.877857811231763
AIRE	ILMN_2261519	0.153714373066279	12.7115242351438	1.50163945444026	0.137087675180879	0.4674908002044
AJAP1	ILMN_2312764	0.0917172119017158	6.0069282989294	1.38126135627488	0.171006028125172	0.517534324123851
AJUBA	ILMN_1661372	0.0672609147740166	5.95059791413649	0.918944577380824	0.360859305257596	0.711099754694066
AJUBA	ILMN_1687275	-0.0704213199619845	6.56156202047484	-1.27057387135593	0.207525948806206	0.564281877036963
AK1	ILMN_1779965	-0.015080404777307	6.42185108864734	-0.230911352974238	0.817967273684766	0.945500212747722
AK2	ILMN_1655645	-0.0892534948139483	5.92019208764375	-1.26522461212202	0.20942685615043	0.56644502343168
AK2	ILMN_1670542	0.00481265218864557	9.37672290403853	0.0989550377274836	0.921419020096712	0.98032133264001
AK2	ILMN_1716053	0.0498497276260323	9.83004382265503	0.983947735781789	0.328077944948936	0.68550185692796
AK2	ILMN_3280847	-0.181084622586226	8.71976847388435	-2.06819377531351	0.0418201400699028	0.250429467126131
AK3	ILMN_1778173	-0.184159314289428	9.66734753980374	-2.28632771224266	0.0248528563103144	0.189607438465665
AK4	ILMN_1764090	-0.13080137019312	7.84093813721601	-1.51296748303649	0.134189061759371	0.46445719833327
AK4	ILMN_1777499	0.0138265378383364	6.64773888008147	0.204003415453503	0.838863697205956	0.953559131768897
AK4	ILMN_1843198	-0.286396580488766	9.65223263259523	-3.06190149182933	0.00298612968200711	0.0541011006684504
AK4	ILMN_2338038	-0.207776315761054	7.69529488635922	-2.51011339047677	0.0140653118346871	0.136428287402733
AK5	ILMN_2387712	0.0725520635851966	6.53268622586517	0.767306089214076	0.445135580975059	0.76916244853198
AK8	ILMN_1659914	-0.0164507010264341	5.96483826963214	-0.252142907763958	0.801570774220192	0.939987185392607
AKAP1	ILMN_1712530	-0.341517531281098	7.0369540093706	-2.04363808783594	0.044247158578335	0.258795009141055
AKAP10	ILMN_1718808	-0.0121940105267058	6.54447089935661	-0.181501808458516	0.856428183299651	0.95887434699293
AKAP11	ILMN_1693220	0.0998554278061929	7.79631691065499	1.37304482968226	0.173536352514811	0.520839563412046
AKAP11	ILMN_1783818	-0.033492488254903	5.87903217047349	-0.420149754942711	0.675491085271426	0.892735033206671
AKAP11	ILMN_2293758	0.0595625489579508	7.87723357094839	0.513006689206625	0.609346189412111	0.863800802581874
AKAP12	ILMN_1684836	0.134909150304743	6.8494168508361	1.22668198724782	0.223504150111941	0.583890271364425
AKAP12	ILMN_1686846	-0.0636309197573528	6.02198605319183	-0.76063511201179	0.449088703818444	0.771422671536841
AKAP12	ILMN_1715532	0.0376837024956078	5.99682674565116	0.619737063000254	0.537174408471629	0.825502528188699
AKAP12	ILMN_2308950	0.0506351081921075	6.29256226357315	0.659523992653166	0.511434497009536	0.810134779911714
AKAP13	ILMN_1709101	-0.0734599847560702	7.29562524256146	-1.02339023710932	0.309177135684922	0.669593419768805
AKAP13	ILMN_1752247	0.0677801559719038	6.7414388485135	0.672962385362756	0.502891129336324	0.80591835642633
AKAP13	ILMN_2396956	0.0129596654128186	8.47741513946236	0.169092700207943	0.866146261497254	0.962164742666446
AKAP17A	ILMN_1807737	-0.152095858690519	8.69252691636636	-1.94548544586262	0.0551936529823091	0.291941998052665
AKAP17A	ILMN_2117716	-0.132213367525461	9.5085481248858	-1.53384069607935	0.128974689761149	0.456611692352821
AKAP5	ILMN_1691428	0.057076810466004	13.8323572375505	1.09431858331623	0.277066296663315	0.640455884995692
AKAP7	ILMN_1733690	0.0701315477507114	7.75366834627792	0.504015447781955	0.61562186362245	0.866169007371743
AKAP7	ILMN_2410406	0.218099837191017	4.00380110503217	1.35078785495465	0.180533601508586	0.530911910909095
AKAP8	ILMN_1741572	-0.0207897405687465	7.67234327120832	-0.424153195125362	0.67258106684122	0.891249747401399
AKAP8L	ILMN_1768962	-0.0238390833401851	7.87174019297656	-0.241610555491565	0.809693964298688	0.943369806871296
AKD1	ILMN_1687835	0.0460234634625865	6.12759535934385	0.758565259376583	0.450319380386169	0.772445490225011
AKIP1	ILMN_1752988	0.192970501238722	8.26922446693246	2.84657866736616	0.0055997699419566	0.0793238710085986
AKIP1	ILMN_1788356	0.131966477007078	6.36081441597678	0.998392363668295	0.321069268876659	0.679590821555109
AKIP1	ILMN_2267365	0.0463415406343168	5.73523125516345	0.676596743396081	0.500593878013681	0.804405029356529
AKIP1	ILMN_2359029	0.0382327876935182	6.99423470517313	0.760426230675472	0.4492128105773	0.771422671536841
AKIRIN1	ILMN_1658337	0.0868961204580074	6.25735791091826	0.741863415667604	0.460320767808768	0.779149960998103
AKIRIN1	ILMN_1802799	0.106199012590198	7.10810636575595	0.939219398824505	0.350416923465928	0.702187115931727
AKIRIN2	ILMN_2148847	0.179094760073546	8.01625669880964	2.83956245811983	0.0057127820406693	0.0800540718239397
AKNA	ILMN_1770673	0.323958496951223	7.6172742040199	4.20304564635068	6.74909219758626e-05	0.00530958783490645
AKNAD1	ILMN_2205785	0.0729185374997199	6.3753114978353	0.960970624332653	0.339433451272641	0.694266081978346
AKR1A1	ILMN_1728047	-0.0954780701843383	10.285969791812	-1.76186225932321	0.081874339037952	0.363326768402406
AKR1A1	ILMN_1774938	0.00401271588682484	6.38901658932547	0.0625888642199804	0.950248443626777	0.987609403889952
AKR1A1	ILMN_2380771	-0.0816281214283077	10.5540649578059	-1.48794460812994	0.14065734036784	0.472431330599374
AKR1B1	ILMN_1701731	0.228787454549061	8.05507142935573	2.79025436145056	0.00656798713934533	0.0863115978109933
AKR1B10	ILMN_1672148	-0.00255434114179698	3.97825278048865	-0.0183668374489313	0.985391479275132	0.99609689896768
AKR1B15	ILMN_1763999	0.0753036993821086	5.84924711750557	0.860303948955503	0.392166647632107	0.732190016661438
AKR1B15	ILMN_3286287	0.0504335697355236	5.75856922772395	0.805431371305623	0.422934337026733	0.7528680787589
AKR1C2	ILMN_2412336	0.0532374227835666	6.98031250314726	0.558824853499152	0.577826525035081	0.850060558039812
AKR1C3	ILMN_1713124	0.622673854592036	6.80905338756011	3.37163091819528	0.00114855343822604	0.0293471729535187
AKR1D1	ILMN_1692661	0.0286504358606186	5.98308468094746	0.438832740773634	0.661953765763065	0.886132820450482
AKR1D1	ILMN_2157277	0.0286855841630516	13.6589854750817	0.493566908617345	0.622950809914402	0.869230897603883
AKR7A2	ILMN_1677043	-0.0478786961737399	9.77411115747104	-1.03730058907304	0.30268965646862	0.665349475995948
AKR7A2P1	ILMN_2084562	0.107146516725418	6.29282872504537	1.36980771729526	0.174541028619344	0.52265231341776
AKR7A3	ILMN_2145396	-0.074516532427638	7.9554073789389	-1.66990712274125	0.0988070225335294	0.400613234002162
AKT1	ILMN_1748661	-0.0127326680588773	5.65513899413294	-0.145533896669627	0.884651743200537	0.967972345169112
AKT1	ILMN_2388507	-0.098323715138843	10.2335442664595	-1.18058073464751	0.241232501779654	0.603576260188045
AKT1	ILMN_2410909	-0.149740058438399	10.6487840667377	-2.21582856271649	0.0295159241545017	0.208174285763579
AKT1S1	ILMN_1726906	-0.0862286266591719	6.96156290611902	-1.29462829413016	0.199135438448156	0.554655009977257
AKT3	ILMN_1757130	0.0598866109544813	6.04030955500435	0.916043657747941	0.362369503433982	0.712054262171044
AKT3	ILMN_2325610	0.238142983848049	6.22628157700012	3.57290409136463	0.000598647890340009	0.0203097355093349
AKT3	ILMN_2325612	0.0813739966645031	6.09236848272767	1.37297268139659	0.173558696525819	0.520839563412046
AKTIP	ILMN_1665982	0.091419770418824	7.30051888493302	1.01114057124721	0.314967079375574	0.674012495814249
AKTIP	ILMN_2377240	0.23735831712192	9.00715797023502	3.44164358069133	0.000918066329146012	0.0256839463251779
ALAD	ILMN_1747577	-0.00397889430091247	7.54362454130356	-0.0536842780809809	0.957319200037921	0.989408136539261
ALAS1	ILMN_2385647	0.0485727481374205	5.84388474486915	0.643443995590562	0.521757819385375	0.81776738465735
ALAS2	ILMN_2367126	0.0475998474438315	6.28648541580096	0.750452598840576	0.455161662093543	0.776108607046101
ALB	ILMN_1682763	-0.12469408560004	6.09604208511755	-1.80140037318867	0.0753696322896903	0.345947774857177
ALB	ILMN_1782939	-0.0827708891894616	6.64239552085013	-1.12705263867813	0.263055656597162	0.6255134386507
ALCAM	ILMN_1670870	-0.0733540099420971	10.2972954159076	-0.853240629519804	0.396047815447602	0.735417804331842
ALDH16A1	ILMN_2051381	0.121762363026386	6.78418470275719	1.92495353147207	0.0577537562014217	0.299685493666695
ALDH18A1	ILMN_2302716	-0.232392009426864	8.54093706511935	-2.38648422861517	0.019347583670132	0.165180171727085
ALDH1A1	ILMN_1709348	0.162666190591436	9.0109432750252	0.65653814733713	0.513343157072713	0.811554046262911
ALDH1A1	ILMN_2096372	0.0470745097148821	8.6675212790997	0.155521400625411	0.87679809713643	0.965643565991754
ALDH1A2	ILMN_1748538	-0.12237336874156	8.25841489481144	-0.846604406298089	0.399715750108548	0.738487341637668
ALDH1A2	ILMN_2383707	-0.10483087357923	6.70358279281828	-0.971821140216078	0.334039384815125	0.688995755237386
ALDH1A3	ILMN_1807439	-0.262826714542831	11.3081295932485	-1.69783812270236	0.0933861366006938	0.390048919733951
ALDH1A3	ILMN_2139970	-0.271858081128125	12.6095549073435	-2.13236120886109	0.0360129585137781	0.231603078664406
ALDH1B1	ILMN_1675398	-0.065530457597939	6.32492797296833	-0.890997777212413	0.375575457291432	0.721720575470519
ALDH1B1	ILMN_2150894	0.153303912132492	7.45671855279589	1.56241978408208	0.122096899765868	0.445194874231419
ALDH1L1	ILMN_1802167	-0.243954509217239	7.23884755565546	-1.41087486165313	0.162119576412614	0.503877096583697
ALDH1L2	ILMN_1736539	0.000476177465076333	6.43872045516331	0.00615108804276153	0.995107331983514	0.998032740641138
ALDH1L2	ILMN_2182980	-0.0620686401840445	5.78133787840086	-0.846154574207878	0.399965129637611	0.738600411241852
ALDH2	ILMN_1793859	0.0493042470672602	7.70149965444033	0.372484696242637	0.710507094650881	0.909985407687715
ALDH3A1	ILMN_1702503	-0.0334981434688233	5.75441779490792	-0.491677069611237	0.624280506894638	0.869615698374207
ALDH3A2	ILMN_1667564	-0.00538250651418615	6.28838975131399	-0.0481478647628856	0.961717193941137	0.990686873245912
ALDH3A2	ILMN_1794825	-0.173397375753979	9.51392895832444	-1.69031161758381	0.0948224057988734	0.393099592030632
ALDH3A2	ILMN_2401641	-0.168278868186515	8.24379411174002	-1.77602731847909	0.0794925209495923	0.357784505726001
ALDH3B1	ILMN_1727965	0.03429808213959	5.83958094313204	0.395779088008688	0.693310954737052	0.90119660805364
ALDH3B1	ILMN_1728662	0.102624382898012	4.83740058689859	0.690295476701693	0.491986189242623	0.79988198567107
ALDH3B2	ILMN_1763666	-0.931682668870829	7.69132740071952	-3.08205908468588	0.00281116343468451	0.0516901298531323
ALDH3B2	ILMN_2363880	-0.852988393676188	6.26933844495604	-3.2654418066725	0.00160428319978221	0.0365304713208984
ALDH4A1	ILMN_1656368	-0.218991854775618	7.25535673581155	-1.9390024186961	0.0559914021364712	0.294187008446309
ALDH4A1	ILMN_1696099	-0.134766050835985	7.20962020736995	-1.40981134393525	0.1624324512452	0.504580149329863
ALDH4A1	ILMN_2244841	-0.271265361204374	5.58608274779273	-1.65859086264703	0.101074927355705	0.405337084660818
ALDH4A1	ILMN_2406557	-0.0546279202466806	6.43290070421056	-0.668063042392899	0.505996928690819	0.807773317957609
ALDH5A1	ILMN_2372398	-0.154321444800903	7.70341429776165	-2.44036569558927	0.0168595555114584	0.152196926996778
ALDH5A1	ILMN_2372403	-0.125694793666843	7.01383624634294	-1.17789379911568	0.242296038846374	0.604489553550537
ALDH6A1	ILMN_1785284	-0.223673868467186	9.78347028442077	-2.54306067640274	0.0128962476490159	0.129829022843048
ALDH6A1	ILMN_2096985	-0.273948292219814	8.25790471762306	-1.83312518196042	0.0704663426776939	0.333268698353007
ALDH7A1	ILMN_1687508	-0.269273359241405	10.1800113123468	-2.44002502923181	0.0168743429092423	0.152271784127897
ALDH7A1	ILMN_1763461	-0.276926602406704	9.84152123781164	-2.50618073900277	0.0142110375655219	0.137557210853054
ALDH8A1	ILMN_1699258	0.0595303331948038	5.93075163991594	0.821363269946991	0.413855941671392	0.747318701112541
ALDH8A1	ILMN_2365176	0.0225715697276865	6.23743662636561	0.307964634718837	0.758901605015053	0.924637775986773
ALDH9A1	ILMN_1761804	-0.0568685342838862	11.6525273934707	-0.918147822921184	0.361273688803891	0.711440601454718
ALDOA	ILMN_1736700	0.00590300231045049	8.91405364186936	0.041278889708115	0.967175377641627	0.992186771765533
ALDOA	ILMN_1741148	0.125566198162236	9.87344445464251	1.52243837678709	0.131802894813876	0.460721313151351
ALDOA	ILMN_2251253	-0.00222500059817676	5.614456291323	-0.0222545639026561	0.982299751027992	0.995070379689765
ALDOB	ILMN_1747716	-0.182574115116528	6.30536743036879	-1.49195964605228	0.139603325691529	0.471041455019844
ALDOC	ILMN_1755974	0.0617168421284164	7.26874344799928	0.735856555725662	0.463948512422805	0.781321448211625
ALG1	ILMN_1718093	-0.234487810882869	5.37997274146677	-1.9949994722131	0.0494134397918694	0.275035299734232
ALG1	ILMN_1739744	-0.00549023709410612	6.09246848729081	-0.0715559679796471	0.943132076189782	0.985745894094222
ALG1	ILMN_1787954	-0.0440861997433979	6.32435644753483	-0.705545443686583	0.48249971005531	0.794776016244625
ALG10	ILMN_3243268	-0.0388694837220251	5.923422800083	-0.601117375057332	0.549444234494039	0.833948636117976
ALG10B	ILMN_1666325	0.0706552650981642	6.35777122175774	0.911807451661142	0.364582074754161	0.71374455786107
ALG10B	ILMN_3251482	-0.161923953933565	6.74810157942551	-1.92259143236879	0.0580546336631558	0.30024990769888
ALG11	ILMN_1660856	-0.0976734814377203	6.84370187789744	-1.72637975753914	0.0881003289397984	0.377609336254007
ALG11	ILMN_2120982	0.13604504513541	4.96268985307979	0.763890140095613	0.447157292393075	0.770140726040497
ALG12	ILMN_1743995	-0.0840379757963996	6.5185520438421	-1.43655504212972	0.154704641372337	0.492583948435837
ALG13	ILMN_1724341	-0.0595485847169019	7.53598665856433	-0.705175781648372	0.482728460425809	0.794776016244625
ALG13	ILMN_1761456	-0.218229000041152	8.17093593865602	-2.38770940266045	0.0192875604234396	0.165120548084051
ALG13	ILMN_2147503	-0.0137785409482643	6.25656533905542	-0.196826841752328	0.844457216031394	0.955563817246693
ALG14	ILMN_1743635	-0.0989352817476421	7.0762212830412	-1.37387643418316	0.173278966257021	0.520280748582171
ALG14	ILMN_2191822	-0.262526904191889	5.82444635657733	-2.24309791284339	0.0276282827777356	0.201216980876432
ALG1L	ILMN_1782084	0.177103238561098	6.13297314103304	1.64039391896177	0.104810206771343	0.412831063095997
ALG1L	ILMN_2131293	0.0343168607056619	5.35763230139612	0.121471192278199	0.903619367810784	0.973908259422399
ALG2	ILMN_1722688	-0.134339955463128	5.89803104849358	-2.31936117998198	0.0229008412596384	0.182428583924894
ALG2	ILMN_1737945	0.00123327083676728	6.4335248521449	0.0217166895852104	0.982727482414868	0.995325173461024
ALG3	ILMN_1711886	-0.173179031045303	8.32674384590417	-2.43539707262506	0.0170763817492767	0.153445263982385
ALG5	ILMN_1664449	-0.321714986821227	8.93984837557424	-2.95382577197401	0.00410949955737339	0.0658531152584153
ALG6	ILMN_1771411	-0.151678211817647	8.15494899159684	-2.07215840365171	0.0414392466151983	0.249166888342321
ALG8	ILMN_1685413	-0.345075875804135	8.85024661318614	-5.50156876173627	4.30288146839782e-07	0.000287972804655337
ALG8	ILMN_2271014	0.0696310782118239	5.97044175404182	0.876009377957429	0.383621392628379	0.727380688848637
ALG8	ILMN_2365686	-0.373665066371062	8.26834177566517	-4.72213577327398	9.68270946144777e-06	0.0015442274871713
ALG9	ILMN_1732809	-0.175889119406168	8.31400037367344	-2.81459337287055	0.00613217291773128	0.0831959848861644
ALKBH1	ILMN_1758038	-0.0861725810570695	6.96351522647653	-1.7384294958361	0.085943760743732	0.372622791538924
ALKBH1	ILMN_2276750	-0.0637891321648425	5.99832591056365	-0.815174250560818	0.417368564861626	0.749218119036445
ALKBH1	ILMN_2375973	-0.012427093181608	7.02375619900534	-0.231269132749209	0.817690275772841	0.945449340363903
ALKBH2	ILMN_1690252	-0.124782902224674	7.73135865169072	-1.5448904150013	0.126279975292074	0.451392978020177
ALKBH3	ILMN_2134062	-0.0932595504902354	7.70327424572956	-1.59186767667117	0.115318790445498	0.433157231030742
ALKBH5	ILMN_1657283	-0.0194257496716475	10.974834403999	-0.337555845933257	0.736573147529387	0.921195205697517
ALKBH6	ILMN_1808792	-0.114336148674078	7.36030949002103	-1.99446724059551	0.0494727101362064	0.275103941279227
ALKBH7	ILMN_1761764	-0.21449805024962	8.07948198156416	-2.94458236380583	0.0042218115735371	0.0670116117332456
ALKBH8	ILMN_1779190	0.00423350469541361	5.02648460878994	0.0318813152422008	0.974645308451148	0.993590225024635
ALLC	ILMN_1784583	0.0101419302892722	5.55244771051165	0.105134945432626	0.91652924540607	0.978719829124205
ALMS1	ILMN_1709474	0.0226212546140445	6.75074369839523	0.368225564821307	0.713667842000975	0.91138747102485
ALMS1P	ILMN_1774369	-0.0521324027575707	6.08238690745582	-0.662194239516161	0.509730781228434	0.809844371871233
ALMS1P	ILMN_3237132	0.088179677815055	6.19158160423319	1.30417651117758	0.195875825899791	0.550479243599368
ALOX12B	ILMN_1692332	-0.0249227137500938	5.68491609488304	-0.165264735319004	0.869148334421029	0.96278177812165
ALOX12P2	ILMN_1735987	0.0414563199958025	5.85062220594898	0.522939391931342	0.602447291291323	0.861310787720074
ALOX12P2	ILMN_2137544	0.0413766819065335	6.23240907885548	0.508128467709027	0.612747480252229	0.865277334682943
ALOX15	ILMN_1729320	-0.00505225947345878	5.78525075933856	-0.064965347409934	0.948362029397303	0.987541345881491
ALOX15	ILMN_1783443	-0.0108098956636518	6.12398552440406	-0.160234934161907	0.873095860749783	0.964193290283004
ALOX15B	ILMN_1751975	-0.787091033471347	6.59914887528081	-3.13003879109676	0.00243233995845365	0.0477950826965539
ALOX15B	ILMN_2276904	-0.649554415840013	4.67221175599127	-2.78738698656692	0.00662115707749895	0.0867671361234686
ALOX15B	ILMN_2393149	-0.841417132597535	7.44798187311885	-2.82970979112938	0.00587502066486425	0.0811632200748836
ALOX5	ILMN_1680996	0.242092460940485	8.16805472943592	1.78095952665473	0.0786767700735259	0.355850489302972
ALOX5	ILMN_1792150	-0.0273765609798575	6.30988449586662	-0.400322535327541	0.689975275056136	0.899604045849288
ALOX5AP	ILMN_1797875	0.514168462989894	6.92141333368661	2.63443367359543	0.0100982897142411	0.113112424300367
ALPI	ILMN_1752669	-0.132290418927709	6.09976371471767	-1.60515313544385	0.112361135447243	0.427212854269406
ALPK1	ILMN_2078697	-0.0750078989574776	6.62038274527832	-0.783012201445222	0.435908591570652	0.762376353946054
ALPK2	ILMN_1811238	0.149489229383468	4.29383031984715	1.21384059837557	0.228344177415415	0.589116418545943
ALPK3	ILMN_1734630	0.0804053344472342	5.98021275698679	0.920268901488338	0.36017121063668	0.711099754694066
ALPL	ILMN_1701603	0.326571655277845	6.34534530599687	2.44150761730723	0.0168100722742781	0.151925726444941
ALPP	ILMN_1693789	0.0902221833095691	11.9462477084142	0.637472098848134	0.525619385851887	0.818703679795086
ALPPL2	ILMN_1801851	-0.0134085700855575	6.284770538601	-0.174298662687109	0.862066660137556	0.960499517034715
ALS2	ILMN_1750256	-0.0708351595612422	8.03065727909539	-1.16736885342148	0.246494343484432	0.608757505530566
ALS2CL	ILMN_1700596	-0.0178555241554452	5.89090472118696	-0.269189647987508	0.788469842213984	0.935219714936714
ALS2CR12	ILMN_1765674	0.0294981912709318	5.77300161426813	0.347034299712398	0.729467654798746	0.918504737048273
ALX1	ILMN_1724540	0.0399417840408152	5.68350946586788	0.488414431460283	0.62657904421071	0.870381962184167
ALX1	ILMN_3236443	0.0388292643442707	6.0898221384045	0.605768845849749	0.546365904292688	0.831967416414315
ALYREF	ILMN_1750518	0.197977367038034	7.60669049843275	2.25390629181344	0.0269099653924724	0.198427619337368
ALYREF	ILMN_2364062	0.0459439403121022	5.75760273652829	0.326320264036366	0.745025636775411	0.921756190705278
AMACR	ILMN_1759670	-0.400773274582892	9.45107929266056	-1.30690377594325	0.19495213347509	0.549862586283689
AMBN	ILMN_1697611	-0.0255376883276117	6.19186128772444	-0.381617886007591	0.703746391173381	0.906376568396392
AMBRA1	ILMN_1662681	-0.0139509514999006	6.07747347402718	-0.217763996607115	0.828161910785755	0.949245158770197
AMD1	ILMN_1667994	-0.188425207120119	8.45771588643042	-1.31647207256908	0.191737199380937	0.545792933844476
AMD1	ILMN_1788462	-0.0842870338669002	10.6835964024475	-0.679706231596582	0.498632900937013	0.803267348970476
AMD1	ILMN_3227060	-0.0954578912606117	7.17021383717074	-0.755092952868049	0.452388281586928	0.774145319235324
AMDHD2	ILMN_1695759	0.194472534932728	7.18720624274851	2.60204373263027	0.0110200572400518	0.11894761599253
AMELX	ILMN_2397406	-0.0173735733608549	5.85444351919571	-0.26501730123111	0.791670945455913	0.936521695162125
AMFR	ILMN_1666258	0.0840769499967937	6.16859855606431	1.12720709038765	0.262990751388927	0.6255134386507
AMFR	ILMN_1723116	-0.237337115761383	8.21348287001503	-2.2551194882793	0.0268303714235966	0.198051394097858
AMH	ILMN_1660995	0.101833021746836	4.9205223659796	0.541319269784475	0.589776754680737	0.855243782812841
AMHR2	ILMN_1736412	0.0561352696006949	4.81094063861145	0.434962566764183	0.664748975876412	0.887454207010133
AMICA1	ILMN_1778723	0.61877971788853	6.12487955785896	4.36582699606511	3.7188214698971e-05	0.00392720948379583
AMIGO1	ILMN_1765460	0.000814334049827892	6.11792280233317	0.0141109074954945	0.988776277207555	0.996464972678965
AMMECR1	ILMN_1670506	0.0343382375816805	6.49904130612987	0.512484924191423	0.609709576166427	0.863879514940894
AMMECR1	ILMN_1779374	-0.0207338157801811	7.51534754368949	-0.302418711326675	0.763109897643296	0.925707087987908
AMMECR1	ILMN_2394242	0.0290142372196218	6.70255042439502	0.48419207797565	0.629559193674542	0.87126162548163
AMMECR1L	ILMN_1727023	0.00600977040221995	7.25615592607412	0.0927839592849225	0.92630483016767	0.981565691164315
AMN1	ILMN_1750880	0.0618501926471948	6.20823132049856	0.841341186377496	0.402639553969047	0.740166365113505
AMOT	ILMN_1792409	0.091366718077043	7.56868135358415	0.797881498392935	0.427277613587733	0.755949720849655
AMOTL2	ILMN_1778788	-0.0314772948334232	6.62781822653702	-0.36811371883252	0.713750911896127	0.911442691785653
AMPD1	ILMN_1759312	0.0607969934218531	4.37021282761201	0.428790787603497	0.66921633336008	0.889909683453982
AMPD3	ILMN_1731223	0.0444225718085747	6.10391022254139	0.581467244242336	0.562543996262955	0.841634006436329
AMPD3	ILMN_1774447	-0.202180628696279	5.17950628999842	-1.45166871051877	0.150464979659418	0.4868823495268
AMPH	ILMN_1685834	0.0695859375035432	4.80872231176025	0.730871689052119	0.466971314389397	0.783992802531153
AMT	ILMN_1665331	0.0402046766840449	8.43073195521775	0.34649374754793	0.729872249130798	0.918718121268319
AMY1A	ILMN_1797796	0.104696763314914	6.17392435094708	1.41114156984913	0.162041186598477	0.503765227239716
AMY2A	ILMN_1801303	0.116662381120856	7.1342667566807	1.22810200420289	0.222973558018673	0.582828865446512
AMY2A	ILMN_2131123	0.00935964835392156	5.7957535019865	0.124948636433001	0.900874511574478	0.972842374911567
AMY2B	ILMN_1694882	0.0631290135088038	6.42359743601913	0.812487864524288	0.418898797687056	0.749726193829708
AMY2B	ILMN_2073157	0.038145439782828	6.48954176067693	0.455088412949496	0.650265912430915	0.881311001709986
AMZ2	ILMN_1801606	0.08764902445564	9.47392243411282	1.70578720986633	0.0918885827316345	0.386618078528435
AMZ2P1	ILMN_1756918	0.0875403601163374	5.96846858679319	1.41967959073119	0.159547094928133	0.500582522999028
ANAPC1	ILMN_1773797	0.104479862185379	6.51233784864337	2.05779058701407	0.0428339869399442	0.253713994396173
ANAPC1	ILMN_1790971	-0.097705631162265	6.84101118611936	-1.5699134980884	0.120342655573864	0.44148536032995
ANAPC1	ILMN_1804812	0.0325761518546752	7.74143261283222	0.560286339855345	0.576834109262004	0.849386609212353
ANAPC10	ILMN_1770378	0.0576420088719258	7.08610628320932	0.6008360072601	0.54963072196699	0.834036492894822
ANAPC10	ILMN_3227485	-0.116324542794262	6.09867995917838	-1.78446216886047	0.0781016819459264	0.354350806923074
ANAPC11	ILMN_1712715	0.182444831536219	5.66289517884893	2.55362084885934	0.0125405126806098	0.127825990993137
ANAPC11	ILMN_1722102	0.139830137852375	8.91574680506967	2.13607640065547	0.0356992984784839	0.230429131434064
ANAPC11	ILMN_1753773	-0.0780188378483366	6.34595223784213	-1.2581924658155	0.211945293869486	0.568943020444745
ANAPC11	ILMN_2343563	-0.0198512346653263	7.13608367035572	-0.301497859656104	0.763809342234596	0.925900407480314
ANAPC13	ILMN_1793894	-0.208354597049683	10.2349201967628	-3.24801873285997	0.00169360352097967	0.037922484188966
ANAPC16	ILMN_1738955	-0.13086740053183	8.22070662631361	-1.75222855541809	0.0835276760211526	0.367258596519111
ANAPC2	ILMN_1733096	-0.0169621660601251	5.98041639067896	-0.254670870143476	0.799624267034007	0.938990245364743
ANAPC2	ILMN_1813243	-0.0532920159466395	6.69471742504451	-0.73606564080003	0.463821967098509	0.781321448211625
ANAPC4	ILMN_1802973	-0.0209326069319413	8.5177224597822	-0.324172077740345	0.746645313968663	0.921756190705278
ANAPC5	ILMN_1723177	-0.139068704955644	10.1553169388241	-2.07904389269758	0.0407848471716342	0.247517462358735
ANAPC7	ILMN_2199284	-0.19140607594136	5.66609502482418	-1.65993511363918	0.100803332955596	0.404593962987672
ANG	ILMN_1696974	-0.0770920005156359	7.66675267756558	-0.630762358733682	0.529975754278504	0.82174282958368
ANG	ILMN_1760727	-0.107801961773044	9.12742406971497	-0.759049319791518	0.450031397356402	0.772367209342862
ANG	ILMN_2294976	-0.08965613254286	7.58154244424851	-0.718772345121611	0.474354389846366	0.788762629658714
ANG	ILMN_2294978	-0.200573952818483	6.85117637770544	-1.13906586132554	0.258040934382073	0.620817997638934
ANGEL1	ILMN_1665871	0.0165150268073599	7.50786260605962	0.288946122751012	0.773362528055828	0.929923121902899
ANGEL2	ILMN_1736340	0.0237459191297376	9.33925532537764	0.413679078290471	0.680204933652522	0.895203275150353
ANGPT1	ILMN_1677723	0.128787236492125	7.42983418964931	1.27248635043692	0.20684943539117	0.563684547635777
ANGPT1	ILMN_2086890	0.0341291753898947	6.8772038846568	0.325872043654547	0.745363488897394	0.921756190705278
ANGPT2	ILMN_1774207	-0.0871090421617682	5.64065707517044	-0.649993217261693	0.517540093446653	0.814528057919128
ANGPT2	ILMN_3250067	-0.0308783464652773	5.96168140401592	-0.280015956562644	0.780180773239224	0.93228798857334
ANGPTL1	ILMN_1669773	0.000787836983617396	5.93546041262836	0.012451269274003	0.990096268843728	0.996899406083512
ANGPTL2	ILMN_1772612	0.607555329596152	7.27188022181904	3.92492017432596	0.000181412367448759	0.00934308387329935
ANGPTL3	ILMN_1695193	0.0215849564345802	6.02556433479297	0.330015281695216	0.742242376742708	0.921751450119903
ANGPTL3	ILMN_2143220	0.0205755290237342	6.02034504810124	0.300660216702028	0.764445755183228	0.925992884391629
ANGPTL4	ILMN_1674376	0.177512996698874	4.56813724785002	1.19915528175926	0.233971873428776	0.59544470263398
ANGPTL4	ILMN_1707727	0.509330688343529	7.36756900220518	2.01971186390169	0.0467274614202369	0.266565452891757
ANGPTL4	ILMN_2386444	0.172907642865919	6.53128184510107	2.34529137210028	0.0214648977728549	0.176067466692837
ANGPTL7	ILMN_1813361	-0.0201569989395587	4.5629715719012	-0.144451163492739	0.885503855948952	0.968400649530801
ANK1	ILMN_1684694	0.166836444862222	4.71373389350485	0.800870453195719	0.42555497644852	0.754610912023229
ANK2	ILMN_1776363	0.10145096962651	5.98449073165244	1.40720138477603	0.163202238289103	0.50569829162698
ANK3	ILMN_1651943	-0.0233461053624344	5.62314737837077	-0.244082743951524	0.807785350056522	0.9424095420117
ANK3	ILMN_1661875	-0.0809428367231728	7.04656273840107	-0.921865231418626	0.359342902837625	0.710323357008877
ANK3	ILMN_2390609	-0.254885730587866	7.1259408744478	-2.18973714693969	0.0314268500102882	0.216061897841993
ANKAR	ILMN_2112829	-0.178189953779302	6.60827103897883	-2.1964440709565	0.0309255862746064	0.214122694808586
ANKAR	ILMN_2112834	-0.0246330566864605	6.04482958650772	-0.390975542103312	0.696844187800746	0.902835873932063
ANKDD1A	ILMN_1813139	0.234697127046996	7.24757902681287	1.59949178082693	0.11361395159501	0.429462205008513
ANKDD1B	ILMN_1857968	-0.0799139216400935	6.12935202431125	-1.05682133942769	0.29374215581201	0.656794573281522
ANKFY1	ILMN_1735364	-0.111851830146618	6.08307584047543	-1.70003343037185	0.0929705752950101	0.389006276497629
ANKFY1	ILMN_1794470	-0.0137309076988963	8.23340308972213	-0.206061628673538	0.837261013569613	0.953156908155632
ANKFY1	ILMN_1801464	-0.0689867186127771	7.20221227714758	-0.985536991991666	0.327301908326689	0.684644176268046
ANKH	ILMN_1692080	-0.135491423470703	4.38353116323851	-0.641190769620911	0.523213059376858	0.818019804203473
ANKHD1	ILMN_1765091	0.0238493577762906	7.86176773321742	0.424202966888319	0.672544920076048	0.891249747401399
ANKHD1-EIF4EBP3	ILMN_1766560	-0.248869928902764	6.5185380254904	-3.02599822390447	0.00332305783163473	0.0582690858674979
ANKIB1	ILMN_3241218	0.031510694632999	8.64987791032644	0.494347091631481	0.622402235267677	0.869163496868703
ANKLE2	ILMN_3249608	0.0274792507016937	8.03441781157152	0.455412349587167	0.650033877335927	0.881311001709986
ANKMY1	ILMN_1675483	-0.0548917516871024	7.33871103092092	-0.597156735122557	0.552072224126063	0.835185712274504
ANKMY2	ILMN_1784292	-0.0576695777995475	7.00540428266121	-0.546755691247834	0.586053160510909	0.853221778241182
ANKRA2	ILMN_1687351	0.102358672951306	9.11253187064507	1.12298462770649	0.264769212005945	0.627692325439111
ANKRA2	ILMN_2185563	0.00739710156818774	8.48658306639565	0.0693307592178357	0.944897611492041	0.986206909617105
ANKRD1	ILMN_1716264	0.104746566924545	6.25309773766152	1.09736580850972	0.275740579185282	0.63883278261887
ANKRD10	ILMN_1711828	-0.045023862731945	8.25244115636884	-0.53880730930908	0.591501027677399	0.856244986204524
ANKRD10	ILMN_2115218	0.00209953669500784	8.38444643637156	0.0201844836713997	0.983945958972032	0.995693524258309
ANKRD11	ILMN_1690465	-0.0817595451571895	6.14873350991015	-1.06395540836877	0.290517739793019	0.654327782852102
ANKRD11	ILMN_1733674	-0.00384700340026445	5.59968290837263	-0.0436258339980251	0.965310273544306	0.992010434970092
ANKRD11	ILMN_1746706	-0.146867765196148	7.75951420253336	-2.1207244610492	0.0370109441602232	0.234953851852768
ANKRD11	ILMN_2108709	-0.140045361466871	8.48128028878627	-2.27338474796849	0.0256568315714625	0.193076853118402
ANKRD12	ILMN_1661833	0.097998224321227	8.10897783209319	2.30277827285015	0.0238631269933336	0.186161152452615
ANKRD13A	ILMN_1689908	0.0756502213694965	8.71392731041129	1.22059524814544	0.225788895231421	0.587046119530379
ANKRD13B	ILMN_1794070	-0.0211385625296119	6.36169398497301	-0.304133736735804	0.761807753670561	0.925346733794646
ANKRD13C	ILMN_2148507	0.0447353436847235	6.9444139199932	0.878159531686055	0.382460605907871	0.727136392106995
ANKRD16	ILMN_1659156	-0.0969713593107091	7.10462177414968	-1.48131880624125	0.142410342588561	0.475161513101454
ANKRD16	ILMN_1675435	-0.0197670518428978	6.62967558728855	-0.29624249955375	0.767804860324274	0.92804943749942
ANKRD16	ILMN_2353431	0.0553772120396019	6.70361681207552	0.784814129067501	0.434857229222761	0.761390640044742
ANKRD17	ILMN_1712019	-0.0594091685399434	8.27882353366994	-1.1429404417982	0.256438048650599	0.619252260616161
ANKRD17	ILMN_2406335	-0.0356575811053501	7.38657784094413	-0.572524204558833	0.568556328899021	0.84469499801089
ANKRD18A	ILMN_3190486	-0.0610065603087282	5.60404204209515	-0.610358355859238	0.543337134822802	0.830018372055621
ANKRD18B	ILMN_1715639	0.127063054814909	5.75488965920514	1.46659034299622	0.146368257202918	0.481133386033701
ANKRD18B	ILMN_1733360	0.0491836388261868	6.20725117817651	0.676460376346254	0.500679972180796	0.804405029356529
ANKRD20A1	ILMN_1662667	0.0286133403047408	6.28732643822859	0.341043524694148	0.733955913213439	0.920453835834148
ANKRD20A11P	ILMN_1724299	0.00229822508101307	5.76707786636988	0.0288237280717675	0.977076239984681	0.993640286728803
ANKRD20A11P	ILMN_1767805	-0.101412299251317	5.77768373775713	-1.31422353575019	0.192489111084226	0.546201249123528
ANKRD20A11P	ILMN_1793572	0.178249292914615	6.58144767690555	1.31556911029962	0.192038885525483	0.545855357332531
ANKRD20A4	ILMN_3219905	-0.0507796790710913	5.36918831974286	-0.309304163311681	0.757886243936633	0.924351529645741
ANKRD20A9P	ILMN_1711711	0.0482377215984888	5.8667575626197	0.72634553284783	0.46972556885523	0.78574714493343
ANKRD22	ILMN_1799848	0.0570155423903014	6.76559530156737	0.592500191078711	0.555169984783596	0.83684209626867
ANKRD22	ILMN_2132599	0.100959109266867	7.54043589798515	0.894259744624621	0.373838563989016	0.720041166795349
ANKRD23	ILMN_1747151	0.153922874588116	5.90164629600261	2.11076153097098	0.0378843543842033	0.23758977852368
ANKRD23	ILMN_2227338	-0.000449072641885984	6.63771058894111	-0.00578582106488412	0.995397867450078	0.998250742374968
ANKRD24	ILMN_1768202	-0.147413749339377	6.94884916978407	-2.10316831917134	0.0385619597920745	0.239609484591941
ANKRD26	ILMN_1740161	-0.00182050323228999	6.45872570254235	-0.0289949117612923	0.976940134622866	0.993629953911602
ANKRD27	ILMN_1794063	-0.0108245932269622	7.01078967510778	-0.161426617179259	0.872160300285478	0.963932023377934
ANKRD28	ILMN_1697594	-0.0620071863881035	6.32398143039504	-0.942164402939799	0.348916519543449	0.701422212875625
ANKRD28	ILMN_2232520	-0.069820854141069	7.34263633149151	-1.15741696528348	0.250511583989686	0.613752071799999
ANKRD29	ILMN_1749338	0.628613283357759	6.84706614305172	3.35745453907622	0.00120142151916417	0.0300920150590649
ANKRD29	ILMN_2075643	1.10687109581329	7.93070858600912	4.04016555185775	0.000120991854573436	0.00724561346339268
ANKRD30A	ILMN_1796059	-0.293237733446656	3.89293346334221	-0.824985133276268	0.41180861827319	0.746438939755424
ANKRD30A	ILMN_1813607	-0.0585271707518	3.19812022919708	-0.179759954602286	0.857790998722123	0.95917231692999
ANKRD30BL	ILMN_1749341	0.102303693917253	5.73388612418571	1.23883092948867	0.218994329876093	0.577839400069231
ANKRD30BL	ILMN_3224846	0.0707511311052267	5.46954156348259	0.834992494259916	0.406183681007122	0.741873442021229
ANKRD30BL	ILMN_3304941	0.0823815824450005	5.66128311076091	1.44144245511494	0.153323634665767	0.490522316824591
ANKRD32	ILMN_1805985	-0.0554376730096751	6.1852594543114	-0.871517577835876	0.38605342585947	0.728455163342262
ANKRD32	ILMN_2214278	-0.149489730747883	5.64679225740835	-0.895591682325758	0.373130807800756	0.71949980737629
ANKRD33	ILMN_1667748	0.0533701379191065	6.91691999467527	0.528407617467172	0.598664617889818	0.860046161027568
ANKRD34A	ILMN_2119793	0.0114749119969417	6.22830450633652	0.165349571440687	0.869081780889113	0.962753544921059
ANKRD34B	ILMN_1655766	0.703121588732404	5.40343380030991	1.92570354124481	0.057658498684974	0.299257437053472
ANKRD34C	ILMN_1758215	0.0550978641157904	6.07043973917831	0.885422143322684	0.378556037450093	0.723829030420029
ANKRD35	ILMN_1798006	0.222921683051696	7.58268721473712	1.98364553546536	0.0506910753266763	0.278509859376283
ANKRD35	ILMN_2145153	0.00771409942775758	6.61155495788302	0.0956916983996237	0.924002329987652	0.980896701016973
ANKRD36	ILMN_1724017	0.0855533423983852	6.9740796605145	0.665216268148663	0.507806271945537	0.809026610083432
ANKRD36	ILMN_2280568	0.0245570872610523	6.02578281533925	0.141649417407484	0.887709458354004	0.968858123776046
ANKRD36B	ILMN_1667932	0.127338467873983	7.11091232296802	1.04673168790218	0.298344025492625	0.661344301593146
ANKRD36B	ILMN_1697377	0.217915580063979	8.11167073369906	0.939889569561795	0.350075122869847	0.702080753072306
ANKRD36B	ILMN_1780806	0.157969132948867	7.31843896060744	1.35709088282378	0.178530700276496	0.52840218877442
ANKRD36B	ILMN_2189614	-0.0814603799235378	5.51263407371788	-0.999329253242457	0.320618146673599	0.679091444974796
ANKRD36BP2	ILMN_1713676	0.062902366735246	5.84582279967799	0.929455736664357	0.355421022671767	0.706797531532386
ANKRD36BP2	ILMN_1746695	0.0183607980968086	6.37151389833374	0.275151992995118	0.783901739244814	0.933830913356475
ANKRD36C	ILMN_1654313	0.093860011241123	6.85620477118712	0.926513077262945	0.356938166357731	0.707957561090579
ANKRD36C	ILMN_1811117	0.16443483144677	7.32510060039494	1.3307373825465	0.187018071563938	0.540156667456569
ANKRD36C	ILMN_3236021	0.213403283123874	8.74114975740728	1.28796049160669	0.201435553651425	0.557511013170935
ANKRD37	ILMN_1756417	-0.766731233249787	8.49082343490883	-4.01782096143312	0.000130945622527289	0.00754497949564732
ANKRD39	ILMN_1710979	-0.0523365689897082	7.45957506668251	-0.820831352995159	0.414157133228947	0.747338232401482
ANKRD40	ILMN_1758846	0.041734873215252	6.89581142756087	0.792690462302658	0.430279200990946	0.757829283151659
ANKRD46	ILMN_1712298	0.0651213149994421	7.93225363889602	0.902532613119296	0.369456275329185	0.717115115630838
ANKRD49	ILMN_1669259	-0.076507716799715	7.76683597897078	-1.42689008115599	0.157463922175464	0.497987884996842
ANKRD49	ILMN_3199772	0.12967924237338	5.92255073797172	1.60407755684698	0.112598295553891	0.427610952453152
ANKRD5	ILMN_1793466	-0.0231376819912104	5.81593847900018	-0.252883444812565	0.801000437131651	0.939852569502286
ANKRD5	ILMN_2367300	0.0948488448963003	5.7301712506426	1.27298113956823	0.206674676276592	0.563601385440087
ANKRD50	ILMN_2226304	0.107591456448175	8.05323535670421	0.89657155193698	0.372610671195503	0.718969923910072
ANKRD52	ILMN_3244029	-0.00281636587227663	6.47356872312023	-0.0426993881393561	0.966046492605402	0.992186771765533
ANKRD53	ILMN_1772660	0.0303104628728699	5.97016735454201	0.358355758264524	0.721011519487741	0.914565161702482
ANKRD54	ILMN_1766309	-0.0751796609482263	7.38908912710635	-1.10746152287235	0.271379891415162	0.63597940228139
ANKRD6	ILMN_1698159	-0.0150189964007668	6.21275658773272	-0.213980519745226	0.831101224243304	0.95015771084052
ANKRD6	ILMN_2178587	0.1963872224264	7.47438199549229	1.67625692606148	0.0975526837636917	0.398089663734724
ANKRD60	ILMN_1751045	0.0872225321062947	5.80532190898881	1.0011098848769	0.319761917453586	0.678384078134687
ANKRD62	ILMN_1661507	-0.0227796886376117	5.8695217971289	-0.341519520101251	0.733598958603202	0.920345373012976
ANKRD65	ILMN_3236325	-0.0868141629529013	5.35810609714458	-1.01563754245834	0.312833156613602	0.672306001684492
ANKRD7	ILMN_2354930	-0.0476553876802601	6.12250656688819	-0.727562131815712	0.468984347066965	0.785235611529633
ANKRD9	ILMN_1675937	-0.107209116552199	6.3504413356072	-1.69988828247919	0.0929980043457033	0.389051608472639
ANKRD9	ILMN_2048607	-0.158894287386639	8.64198353281927	-2.01670912885386	0.0470470019724239	0.267794138270221
ANKS1A	ILMN_1813669	0.022456724818765	8.40519035201177	0.473151492245765	0.637380663369713	0.875154455518518
ANKS1B	ILMN_1696131	0.134831985744565	6.04580668674067	2.14315759878662	0.0351080277715757	0.228314175610768
ANKS1B	ILMN_1758392	-0.0207847788259681	6.79802838896263	-0.304131549787446	0.761809413688557	0.925346733794646
ANKS3	ILMN_1751636	-0.0152028041623842	7.20013977598378	-0.215103443834239	0.830228592021946	0.95015771084052
ANKZF1	ILMN_1677487	-0.0300525338544091	8.37334637468017	-0.353799959750355	0.724410193373309	0.916120971070266
ANKZF1	ILMN_2370692	-0.0184162180980882	6.43013447224911	-0.2634913882271	0.792842552123339	0.936959410826674
ANO1	ILMN_1717909	0.367297474622248	7.09593065843097	3.59387728375938	0.000558604366644069	0.0194879773386958
ANO1	ILMN_2091310	0.519966069620962	7.55059396202786	3.27042790955463	0.00157954623718965	0.0362743350749556
ANO1	ILMN_3237961	0.410092405066013	7.06794740982348	4.00863273491265	0.000135262714361733	0.0077155695267554
ANO10	ILMN_1767111	0.0900357790514947	7.31380930393105	1.52943758105259	0.130061083703545	0.458131304095675
ANO2	ILMN_3248094	0.0487278532421449	5.88574796650212	0.574787878838097	0.567031524943284	0.844298956543052
ANO4	ILMN_1745134	-0.0587114004457181	6.24819929538206	-0.545283469289918	0.587060439155135	0.853523274128346
ANO4	ILMN_2228215	-0.278621274980284	5.18254400709458	-2.06776803035681	0.0418612215595072	0.250540665830569
ANO6	ILMN_1674941	0.230811426886334	8.02960726638334	2.77945796870189	0.00677024414560808	0.0880682218274959
ANO7	ILMN_1675423	0.0303941894884181	6.21884093463429	0.390798300626809	0.696974686025065	0.902955047478538
ANO7	ILMN_1683824	-0.105672164691732	7.38346123325954	-0.7909741044543	0.431274378668205	0.758334579950074
ANO7	ILMN_1732948	0.0413941979259302	5.68843867098119	0.205424188579189	0.837757300418407	0.95323151577408
ANO8	ILMN_1709124	0.159520344225472	6.86812805148856	2.24570111994428	0.0274537524129812	0.200631474928283
ANO9	ILMN_1762629	0.0359040067475478	6.36987149837802	0.535166870832542	0.594004095324836	0.857802500338494
ANO9	ILMN_1769259	0.244961836676855	6.52174898125442	2.76225236122026	0.00710437998212195	0.090666894012448
ANO9	ILMN_1798679	0.352897014962363	5.05613665367086	2.36328647278109	0.0205158833525629	0.171043516826986
ANP32A	ILMN_1807945	-0.0504943208521675	6.31469875604816	-0.730703738979	0.467073352017532	0.783995680153147
ANP32A-IT1	ILMN_1686662	0.024583185459857	7.36657776129348	0.237110839732605	0.813170852192156	0.944331505582506
ANP32AP1	ILMN_2056002	0.0115455597200205	7.00240853861174	0.228906304824665	0.819520036411454	0.946133841115724
ANP32B	ILMN_1684293	0.12140786459201	11.3165119970748	2.1733058869974	0.0326849987724069	0.220074850080609
ANP32B	ILMN_3207233	-0.0256680202368864	5.59725975632138	-0.358244311844376	0.721094593083191	0.914565161702482
ANP32B	ILMN_3283742	-0.0191371713579516	6.50140819646845	-0.252349934441929	0.801411318272818	0.939978334279965
ANP32C	ILMN_1655868	-0.000436345628380685	6.27323637364782	-0.00616746000554781	0.995094309644815	0.998032740641138
ANPEP	ILMN_1763837	0.17465071980214	7.372110453233	0.484368036300706	0.629434878554867	0.87126162548163
ANTXR1	ILMN_1670379	0.772853028014991	9.97003825288791	4.15417943036397	8.05175115234312e-05	0.00581799896717045
ANTXR1	ILMN_1780894	0.194564658908818	6.31125941673818	2.80208295823106	0.00635275790755079	0.0847661106343886
ANTXR1	ILMN_1811877	0.292715829574708	6.80777809072803	3.8075965505657	0.000272078351978987	0.012385640551059
ANTXR1	ILMN_2387995	0.161129050299238	6.29470559062871	2.41351891392921	0.0180610576519232	0.158650077198612
ANTXR2	ILMN_1812926	0.137630261968175	10.0412080487435	1.13080261413894	0.261482986838255	0.623847175983342
ANXA1	ILMN_2184184	0.37131130266263	10.1513751872649	1.91732499869512	0.0587302362670524	0.301945539264205
ANXA10	ILMN_1699421	-0.00665457176458162	6.00443994954708	-0.109999251516892	0.912682675812405	0.9774499862584
ANXA11	ILMN_1685170	-0.0333333995225971	8.02496529427866	-0.241768007288968	0.80957237159836	0.943320809132801
ANXA11	ILMN_1807003	-0.0956302013432566	6.26448025998956	-1.24037255568269	0.21842685454064	0.57692645086196
ANXA11	ILMN_2380494	-0.13867470597266	7.41168074932567	-1.2114290796539	0.22926151780059	0.589927137304042
ANXA2	ILMN_1711899	0.0252444017816149	6.62843355233431	0.277158643761969	0.78236602199736	0.93294966425812
ANXA2	ILMN_1755937	0.12119058793755	5.8040359830632	1.16313364901695	0.248198296754566	0.610701182736571
ANXA2	ILMN_2409167	0.242336561868884	10.1296007778457	1.63967144628236	0.104960782559547	0.4129850548736
ANXA2P1	ILMN_1698100	-0.031306217640048	6.07941564925299	-0.404127864598851	0.687186212600298	0.898522512723676
ANXA2P1	ILMN_2041101	0.127715745142369	8.11869939788299	0.840842592807845	0.402917206361907	0.74028823130568
ANXA2P2	ILMN_3235632	-0.000852041238339041	14.0020097227403	-0.0223638184448882	0.982212869656493	0.995070379689765
ANXA2P3	ILMN_1798372	0.0383727161255267	6.01826063954612	0.601883115675209	0.548936871054349	0.83386413286691
ANXA3	ILMN_1694548	-0.455649053877078	8.70343361448256	-2.99778481428981	0.00361220918368508	0.0613296793037035
ANXA4	ILMN_1711408	-0.340974201366634	5.32435149949095	-1.98703991092298	0.0503061913858443	0.277370261253465
ANXA5	ILMN_1741003	0.123854971309472	10.8760666402142	1.6960495164642	0.0937258324402115	0.390702065385548
ANXA6	ILMN_1678612	0.156236654100029	6.62238179204538	2.39959198513064	0.0187139588780804	0.162024337256731
ANXA6	ILMN_2326591	0.0551792180238575	5.40726070631219	0.660894113546204	0.510559931292269	0.809867958880291
ANXA7	ILMN_1703791	0.162746410000103	9.91589130108617	2.84128708511618	0.00568481040360272	0.0798530228292764
ANXA9	ILMN_1755721	-0.0047515989665321	6.23235623300204	-0.0744462249900051	0.94083930141289	0.985178042687072
AOAH	ILMN_1709820	0.308983964303697	5.2006260949359	2.44897372943378	0.016489729060794	0.150457936225182
AOC2	ILMN_1741431	0.0457510810403789	5.86896051206608	0.555455940916754	0.5801172826799	0.850809607884984
AOC2	ILMN_1799863	-0.00543160713767232	5.87083730907365	-0.0783041880071132	0.937779649070394	0.984106398618067
AOC3	ILMN_1782086	0.083296894946618	7.29424577241269	0.690374005943246	0.491937079122015	0.79988198567107
AOC4	ILMN_2219618	0.216445135947875	11.5505935949665	1.22092262313656	0.225665579758975	0.586790578068924
AOX1	ILMN_1767113	-0.0168269032826203	5.88938472820319	-0.0987791318127999	0.921558248657988	0.98032133264001
AP1AR	ILMN_2207561	0.0410723379503262	5.92700776803848	0.622411223401251	0.535423802798759	0.824464737787462
AP1B1	ILMN_1781983	0.00459044254366248	8.5742672149174	0.0587424931251427	0.953302228552457	0.988315028724063
AP1B1	ILMN_2387505	-0.0380491557479523	5.78902301302861	-0.343050863333173	0.73245098437718	0.919756756421908
AP1G1	ILMN_2399622	-0.274356783048325	7.78470703919863	-2.71127772103811	0.00818475923886887	0.0993152263851386
AP1G1	ILMN_2399627	-0.257078305793168	7.86664631784036	-2.69224477601187	0.00862515126147254	0.102176880330451
AP1G2	ILMN_1754179	-0.191651875197977	8.41947787940613	-2.03236909494235	0.0454008930764507	0.2620976452313
AP1M1	ILMN_1754738	0.100226840842708	8.07320016195436	1.84441237000819	0.0687873818212065	0.329246912906567
AP1M2	ILMN_1705861	-0.218198243260313	7.43404563579652	-2.97584887820442	0.00385294486585041	0.0635793718551123
AP1S1	ILMN_1712806	-0.145070792858585	7.4878589599556	-1.73634213469203	0.0863141983643677	0.373211004510187
AP1S1	ILMN_1751345	-0.11566929555694	6.72580860901127	-0.920320473757568	0.360144431612312	0.711099754694066
AP1S1	ILMN_2316173	-0.198915010185259	6.93105742464883	-1.18298825552426	0.24028240958114	0.602142008492114
AP1S2	ILMN_1766411	0.408599233900305	7.27459906131109	4.8680683976192	5.49627139467545e-06	0.00105618513587517
AP1S2	ILMN_2120273	0.505932063312907	7.30190726758316	3.66859574047842	0.000435631817806953	0.0164190668651978
AP1S3	ILMN_1768610	0.0720373062925468	5.92103068433497	1.0346881808206	0.303900940552689	0.665711398438582
AP2A1	ILMN_1815306	-0.10158119482311	6.86426219449062	-1.13509367431459	0.259691532530846	0.621626331289887
AP2A1	ILMN_2359211	-0.0832356709534681	5.93100551140105	-0.908310510152492	0.366414993372423	0.715084871010131
AP2A2	ILMN_1803779	-0.0114841594877833	7.13368485674589	-0.161741632734908	0.871913019850818	0.963885926221652
AP2B1	ILMN_1681998	-0.0918875524311167	6.15583694392248	-0.855652429710414	0.394719925279423	0.733947398229069
AP2B1	ILMN_2331735	-0.0711803575272851	7.23512824056291	-1.10525191480203	0.272330160555923	0.636985761156645
AP2B1	ILMN_3289074	0.0243961447100922	6.00012062137519	0.390422108321228	0.697251696760396	0.903068587949
AP2M1	ILMN_1699598	0.0447430304317891	8.85186199121106	0.807713350132428	0.421626765142149	0.751672059257434
AP2M1	ILMN_2402798	0.0630078766722217	9.06565888051004	1.17428719523831	0.243728872325991	0.60619795958967
AP2S1	ILMN_1662426	-0.211866182399522	9.45210151225792	-2.32979845823665	0.0223129335028441	0.17959091457136
AP2S1	ILMN_1809957	-0.033886372643849	11.6738444522295	-0.47424582735648	0.63660354612452	0.874816413690824
AP3B1	ILMN_1768867	-0.0395770556323747	9.56488169762325	-0.643330996845071	0.521830748783226	0.81776738465735
AP3B2	ILMN_1679256	-0.0697364030885623	6.06062048765962	-0.823448522692856	0.412676466587922	0.747006918305111
AP3D1	ILMN_1764945	-0.0357123912067792	8.21878381953156	-0.5795448022314	0.563833796539282	0.842104830608837
AP3D1	ILMN_2390114	-0.0145560917395784	8.19714726014886	-0.239338474931594	0.811449106004451	0.943930870241638
AP3M1	ILMN_1667086	-0.0770268592504131	8.23543714586233	-0.853597270803793	0.395851282746696	0.735134463934849
AP3M1	ILMN_2362122	-0.125165743368217	7.79407512948423	-1.26205310143631	0.210559929854981	0.567564750612571
AP3M2	ILMN_1676946	-0.104700130519157	7.89247400255713	-1.29056541392722	0.200534625141764	0.556360774456313
AP3S1	ILMN_1658911	0.127601785274345	7.37974866176734	1.59682209238121	0.114208610059056	0.430744313742682
AP3S1	ILMN_2311761	0.100597355646694	7.84224464298458	1.54366780237897	0.126575920798354	0.451872375087043
AP4B1	ILMN_1669377	0.0699092899189502	8.21357555267357	1.25284112690385	0.213876666182884	0.570898989516941
AP4E1	ILMN_1754531	0.117455845316432	7.08543658845595	2.32963107867936	0.0223222551448923	0.17959091457136
AP4M1	ILMN_1779512	-0.190394058084876	5.86310353613352	-1.82193700277881	0.0721642335732067	0.338160761920899
AP5S1	ILMN_1785644	-0.0322020468555699	7.30003665043243	-0.503742970495733	0.615812497339562	0.86620916707438
APAF1	ILMN_1659463	0.0112752045875508	7.32380859752931	0.160356733947453	0.87300023047336	0.964133097946931
APAF1	ILMN_2344798	0.0367168655973771	5.91032570486383	0.490669209073187	0.624990151262053	0.869714216727179
APBA3	ILMN_1686610	-0.0621907977844796	7.45171777585718	-0.920335487352918	0.36013663600626	0.711099754694066
APBB1	ILMN_1699646	-0.0111813316609588	6.06125342257982	-0.139093732220014	0.889722128897052	0.969656743698876
APBB1IP	ILMN_1801710	0.459620975362104	7.08582225019445	4.29614076673709	4.80693180900612e-05	0.00448978921634819
APBB2	ILMN_1716790	0.00336997390695437	4.90322718723373	0.038800564253354	0.969145088016974	0.992557662114803
APBB3	ILMN_1740772	0.0611823114412697	9.11385528660778	0.767357117301041	0.445105420568697	0.76916244853198
APBB3	ILMN_2320513	0.0717263821990031	8.15278228037765	1.0189236279274	0.311279975509815	0.671536541013571
APCDD1	ILMN_1656951	0.396407833754488	8.08958258608533	3.33999124219319	0.00126969623071141	0.0311693805579039
APCDD1L	ILMN_1689431	0.110785727104014	4.97385778235925	0.961759593946241	0.339039326237918	0.694126099408065
APEH	ILMN_1718023	-0.181573560619102	9.63288180645211	-3.13737156695399	0.00237882224254071	0.047302042963634
APEX1	ILMN_1661886	-0.0937523595450109	10.339272626406	-1.43286479139495	0.155753735248674	0.494446928797551
APEX1	ILMN_2319344	-0.0944013389490905	9.12857495832678	-1.19546537760629	0.235401525874033	0.596987347977632
APEX2	ILMN_1652505	-0.00293361652161739	7.29548543952676	-0.0368372719303089	0.970705599813005	0.992774285303959
APH1A	ILMN_1658472	0.152041670376452	9.16979408763464	2.07496268301069	0.0411716415363117	0.248320858848845
APH1A	ILMN_2398388	-0.00517005762271427	7.21109860260889	-0.0581129408889796	0.953802122510122	0.988315028724063
APH1B	ILMN_1767816	-0.0646130645981504	7.77640355847832	-0.972236528667086	0.333834009797591	0.688752968255395
APH1B	ILMN_1862217	-0.0432639347275892	8.31726561923272	-0.544594253600272	0.587532273717574	0.853731661400447
API5	ILMN_1815051	0.0285057319898048	9.1003901204239	0.534833236428468	0.594233740059906	0.857802500338494
API5	ILMN_3217262	-0.00454393795948338	5.86149303692429	-0.0666571342704198	0.947019295137239	0.987234663844432
APIP	ILMN_1793598	-0.118371431566032	8.20246034965112	-1.22930910425896	0.222523245244987	0.582171070363069
APIP	ILMN_2128293	-0.25558167930138	6.78788595203128	-1.9799897197969	0.0511084113367227	0.279947428312981
APIP	ILMN_3180196	-0.0301711577585593	6.64045329745537	-0.305598841424199	0.760695907297148	0.925275233510134
APIP	ILMN_3260618	-0.4309441035965	7.87013901052547	-3.14601820378501	0.00231712667207128	0.0465382560493005
APLF	ILMN_3243695	-0.0477813253307202	5.49909176421702	-0.471733797365737	0.638388011292379	0.875737186973961
APLN	ILMN_1689353	-0.191769748719162	5.83914341391691	-2.03534411737004	0.0450938243134673	0.261290068513328
APLNR	ILMN_1700183	0.151226242017152	6.06438286256148	1.53925530516379	0.127648586436999	0.453767014469902
APLP1	ILMN_1763834	0.100680900504134	6.2514503750548	1.42396388230081	0.15830678102463	0.499172047658565
APLP1	ILMN_2396198	-0.0339255384681492	4.92663800166108	-0.334458650998326	0.738899967608321	0.921751450119903
APLP2	ILMN_1710482	-0.105616257552947	9.72802256701018	-1.24478233478896	0.216809550973382	0.574797946869995
APLP2	ILMN_2081465	-0.127910539197297	7.3291312163157	-1.19244829411102	0.236575165885865	0.598362643007929
APOA1	ILMN_1690884	0.0690811933321918	6.08989723613313	0.947304247960489	0.346307874439747	0.700560733585249
APOA1BP	ILMN_1729533	-0.0016100195785782	9.50551634404039	-0.0293302075164761	0.976673548417528	0.993603080911549
APOBEC2	ILMN_1719143	-0.29960667206826	3.91122235768664	-1.66120488841351	0.100547330159013	0.404110595410925
APOBEC3C	ILMN_1675684	0.168814387052418	6.69880987108475	2.37139646642346	0.0201005033324772	0.169195282403445
APOBEC3D	ILMN_3307651	0.24017718781182	6.22790654186641	2.31194852666547	0.0233266624630972	0.184116962564671
APOBEC3F	ILMN_1710726	0.151300082780544	6.11988438223741	1.85948915085501	0.0665970744148705	0.324662468825582
APOBEC3F	ILMN_2296950	-0.115531584737036	6.3801685239705	-0.872622100283017	0.385454507481753	0.728097439340889
APOBEC3F	ILMN_2412172	0.168629146529677	7.04895817541787	2.30341777439958	0.0238253652858134	0.18600128663357
APOBEC3G	ILMN_1802106	0.291758077497454	6.14751120513128	3.44667764595651	0.000903299115681103	0.0254836876871574
APOBEC3G	ILMN_2232478	0.0843999887756492	6.1501980951997	0.925792310220879	0.357310404102408	0.708216529741025
APOBEC3H	ILMN_1664828	0.538260878740835	4.5143968901889	4.88535059561616	5.13695300710303e-06	0.00104195684074436
APOBEC4	ILMN_1815425	-0.0232383264488574	5.93986036397039	-0.361228904797765	0.718870999294299	0.913750363665992
APOC1	ILMN_1789007	0.345449699045956	7.91137219614426	2.01200138142231	0.0475517524895437	0.269185805888137
APOD	ILMN_1780170	0.175735877568341	11.4898196907339	0.994398883587023	0.322996906802288	0.681381844273028
APOE	ILMN_1740938	0.667747620516199	9.28113654159608	3.85535429571391	0.000230897248181458	0.0109578038185549
APOF	ILMN_1809311	-0.0951464842722087	6.31889976455632	-0.471413065005932	0.638616003193573	0.875737186973961
APOL1	ILMN_1761793	0.453994719096444	4.74260313663203	3.89858651545296	0.000198814723752813	0.00991387765382999
APOL2	ILMN_2325337	0.166058103068553	7.08701044129643	1.8527767985504	0.0675648917241583	0.326438526274825
APOL2	ILMN_2325338	0.184767909982736	7.07803046872408	2.17136224098847	0.032836692591266	0.220210230124027
APOL3	ILMN_1756862	0.38751322257296	8.05319951156273	3.39819933265672	0.00105531899979504	0.027987441890492
APOL4	ILMN_1779070	-0.0100516593152484	6.12268930985831	-0.143818146829661	0.886002103630832	0.968450288919883
APOLD1	ILMN_1723522	0.0843453297704553	8.24940157661915	0.751493849899143	0.454538494719181	0.775560441790136
APOO	ILMN_1721623	-0.0708088521604306	8.03501317555572	-1.02081564834625	0.310388058837702	0.670700594089558
APOOL	ILMN_1777483	0.0822225300613768	6.43254047104878	1.44755793267199	0.151609095030199	0.488566821152989
APP	ILMN_1653283	0.0461111052552088	5.15330300927748	0.400734719718796	0.689672962238824	0.899451658266278
APP	ILMN_2404063	-0.124819013333695	8.67580793364252	-0.665505659937799	0.507622183469114	0.808910717050701
APP	ILMN_2404065	-0.161022770798843	8.92430939152449	-0.895065440614177	0.373410337558902	0.719725339624718
APPBP2	ILMN_1694875	-0.00524018566931961	6.25935996156698	-0.083150876784452	0.93393719490646	0.983215393479143
APPBP2	ILMN_2149766	-0.0134706004364791	9.07879426041438	-0.253231355897711	0.800732524827821	0.93984045819883
APPL1	ILMN_1763730	0.0341433196399885	7.34508182835395	0.303322302862456	0.762423754643829	0.925552118054574
APPL2	ILMN_1765076	0.0144270127845729	9.72341506960882	0.170895358348229	0.864733209102953	0.961616798890506
APRT	ILMN_1722491	-0.305206884438718	9.22711614265615	-2.84010928594955	0.0057038994091146	0.080025264959475
APRT	ILMN_1726410	-0.371814628724977	8.40179659779784	-3.22093539677288	0.0018417462330469	0.0400537093576544
APTX	ILMN_1726752	-0.181990355939973	8.42870795850197	-2.76939478219417	0.00696388315865071	0.0894582338473465
APTX	ILMN_2317348	-0.155315008762081	8.82444849869944	-2.25148611422949	0.0270693660709984	0.199001009146593
AQP1	ILMN_1681103	0.279274780700629	5.88336004416496	2.64648640742282	0.009773540597788	0.110886189539798
AQP1	ILMN_1776857	0.13451736529231	5.95137480970287	1.77752047648414	0.0792448275511823	0.357409722414374
AQP11	ILMN_1762606	-0.0868988064782679	6.82126826062129	-0.501319547361011	0.617509161460012	0.867248113980717
AQP12B	ILMN_1755714	0.0268415214234183	5.78177881825355	0.319781029378352	0.749959593315863	0.922216244725785
AQP12B	ILMN_3246595	0.0151325311610719	5.30760561084595	0.181160600934252	0.856695107698468	0.958890730361563
AQP2	ILMN_1732149	0.120953611147083	5.87912111559857	1.37945477215167	0.171559947910971	0.518238811857339
AQP3	ILMN_1651574	-0.272020969343361	5.72159924318818	-1.62343960401882	0.108390124242896	0.420294090762562
AQP7P1	ILMN_1751586	0.00908284346173804	6.00444521593769	0.102139338956484	0.918899091641467	0.979568493290403
AQP7P1	ILMN_3245829	0.0366313180116045	6.48042261228838	0.465765908965824	0.642635956602813	0.87761154346108
AQP7P3	ILMN_1684922	-0.0792012322052784	6.77531185510107	-0.704957296687836	0.482863689203815	0.794776016244625
AQP7P3	ILMN_3235803	-0.0851886269908695	5.81127186316797	-1.23078277448768	0.22197438710171	0.581578847922718
AQP8	ILMN_1713462	0.0542192787604892	5.52509403140164	0.624713635496891	0.53391890719139	0.823608031332738
AQPEP	ILMN_1810159	-0.0229798602089355	5.95466873814574	-0.335976871064557	0.737759073228913	0.921326724587838
AQPEP	ILMN_3246826	-0.051651713749207	5.63848429254884	-0.710184132539957	0.47963435266506	0.792160596632037
AQR	ILMN_1717154	-0.017696496402178	7.93968962339147	-0.262629127533004	0.793504812815058	0.93731681521823
AQR	ILMN_2177460	-0.173259425409972	5.23205157184408	-1.47743788956159	0.143445032407699	0.476470011301515
AR	ILMN_1767351	0.0375262098842093	8.39322042896424	0.297536052290034	0.766820816721108	0.927481974408163
ARAF	ILMN_1658883	-0.00221306965911161	8.35843435283977	-0.0345965422239664	0.972486770412251	0.993066495224216
ARAP1	ILMN_1772233	0.178715037534529	6.72148803273898	2.28280465800156	0.0250694658224027	0.190635276269999
ARAP1	ILMN_3269719	0.170917135943943	7.07775670066658	2.48247176024839	0.0151186843735929	0.142207607430472
ARAP2	ILMN_1709360	0.0250400540071549	6.12406649456914	0.35309992325025	0.724932920759821	0.916454696248709
ARAP2	ILMN_3244434	0.163195755448704	6.44378941310197	2.05236770048565	0.0433708191424643	0.255800951806479
ARAP3	ILMN_1812618	0.0938996097995322	7.63986586083421	0.981999926337924	0.329030720772112	0.686036661133172
ARAP3	ILMN_3240997	0.0240243754978602	6.6970690661639	0.228261733609147	0.820019363014542	0.946322123874621
ARCN1	ILMN_1699703	-0.16299092654061	10.4596967843273	-2.44413345969647	0.0166967781747324	0.15136862626776
ARF1	ILMN_1661458	-0.231679155891608	6.09934235749683	-2.97833743330051	0.00382490610290878	0.0633718011848717
ARF1	ILMN_1802203	-0.0329099470099017	10.8063066472035	-0.63689735457134	0.525991812722954	0.818956719283369
ARF1	ILMN_2330948	-0.065446700604026	8.33882427105886	-0.973461416832545	0.333228887663763	0.688644663493611
ARF3	ILMN_1682938	0.0171288729107566	8.53722154218774	0.256619827863443	0.79812445246498	0.938659483300784
ARF4	ILMN_1719518	-0.00814332515644267	10.9768178338003	-0.103079076521231	0.918155578340862	0.979303124321573
ARF4	ILMN_1723884	-0.0317272588964395	7.63346964242761	-0.203529023432908	0.839233192257353	0.953559131768897
ARF5	ILMN_1752340	0.0695598544937628	9.29882341275869	0.903743200207007	0.368817744509201	0.716427475538463
ARFGAP1	ILMN_1675709	-0.0274552705208517	8.07382829078559	-0.282660719446497	0.778159655763868	0.931642746294553
ARFGAP1	ILMN_2406873	0.0381653154368937	6.82325753270429	0.51575272582324	0.607435312847443	0.863230494901828
ARFGAP2	ILMN_1769250	-0.034764872573068	7.7053663415059	-0.528541278973579	0.598572294379835	0.859968044292677
ARFGAP3	ILMN_1731287	-0.374153215271994	9.96791226549439	-2.62657839382785	0.0103151785845544	0.114930762071676
ARFGEF1	ILMN_1728471	0.110609243283296	8.48786080734626	1.30413087960424	0.195891308518515	0.550479243599368
ARFGEF1	ILMN_2221408	0.059851015824222	5.65238035281294	0.344443421339387	0.731407579808655	0.919331623072347
ARFGEF2	ILMN_1789990	-0.0663819117395628	5.78365228372558	-0.661799577743313	0.509982399263249	0.809844371871233
ARFIP1	ILMN_1768399	-0.00130959579496093	6.47145567506653	-0.0214635526713756	0.982928785108288	0.995411768383529
ARFIP1	ILMN_2403906	0.0661845000390748	8.4642645996695	0.974142974016975	0.332892495628405	0.688644663493611
ARFIP1	ILMN_2403911	0.0381247917595751	5.62503735362667	0.414359566384031	0.679708598795799	0.894877766618111
ARFIP2	ILMN_1750690	0.103031861349467	6.05422293055798	1.24514907110979	0.216675445361144	0.574696135427839
ARFRP1	ILMN_1703989	-0.0688494097220325	5.14385575829771	-0.772186443379851	0.442256399281783	0.766642406112503
ARG2	ILMN_1800898	0.387444512535569	7.87223270939029	1.91250938625383	0.0593538143531831	0.304217495342376
ARGFXP2	ILMN_1814353	0.0844499775596734	5.96925694547373	1.02803547737737	0.307000365309162	0.66812637930207
ARGFXP2	ILMN_2095571	0.0336867035893125	5.83138008753205	0.446624696946866	0.656340637955943	0.883073607359854
ARGLU1	ILMN_1788468	-0.0802821041022437	11.0523933396278	-1.08714075994192	0.28020652370526	0.643341665042221
ARHGAP1	ILMN_1732060	0.0813543646585195	9.56070589189425	1.41211577661959	0.161755099224203	0.503075954658027
ARHGAP10	ILMN_1736112	0.129315094453673	7.37189190422158	0.992592999301548	0.32387111919723	0.681644179770165
ARHGAP11A	ILMN_2395913	0.0275491498432832	5.89021119240816	0.354725536218442	0.723719252940736	0.915841205114035
ARHGAP12	ILMN_1753500	-0.146522145518698	8.19314205627616	-1.76776147058383	0.0808753306556225	0.360834373174661
ARHGAP12	ILMN_2101810	-0.147842434259404	6.34831962827185	-1.88628122175785	0.0628491756465518	0.314025571008229
ARHGAP15	ILMN_2208413	0.372209650153746	7.24127591032096	3.60750196437086	0.000533967056334102	0.01888133283363
ARHGAP17	ILMN_1718610	0.255026515476963	8.56218920902065	3.96735926036811	0.000156397137546703	0.00848981631648137
ARHGAP17	ILMN_1756693	-0.0437091023084566	6.08534735454171	-0.70553360617616	0.482507034288711	0.794776016244625
ARHGAP17	ILMN_2398847	0.150808996481869	6.41141383186262	1.86790525516509	0.065400060556089	0.320994744676396
ARHGAP18	ILMN_1791186	-0.257075921199252	5.68582889260063	-1.56967327373969	0.120398577492624	0.441517949434862
ARHGAP19	ILMN_1688953	0.0200772299694574	7.21910716585666	0.399459619144568	0.690608336093473	0.899933201814988
ARHGAP20	ILMN_1782761	0.0344441631384518	6.28545616045552	0.510779565567018	0.610897968329488	0.864663950039185
ARHGAP21	ILMN_1811592	0.159415189102921	9.40388543402435	2.72112224391835	0.00796510676399455	0.0976832649712371
ARHGAP22	ILMN_1676361	0.575883941638032	5.24796680551602	4.43431036710868	2.88360154484787e-05	0.00336334102574196
ARHGAP23	ILMN_1764571	0.181640852480754	7.65023141824071	1.80602244927361	0.0746380680148622	0.343775022895959
ARHGAP24	ILMN_1801833	-0.033812374481907	6.75684591709004	-0.522465771559882	0.602775436126859	0.86133468022996
ARHGAP24	ILMN_2352633	0.0748808987179714	6.12431316821589	1.17194597051428	0.244662234888571	0.607066557932119
ARHGAP25	ILMN_1777998	0.3321700927501	6.63512142899166	4.40856111091285	3.17379049277198e-05	0.00357693990329476
ARHGAP27	ILMN_2103362	0.011610083571993	5.28451042797745	0.100523468938333	0.920177724399077	0.979720132396911
ARHGAP28	ILMN_1796772	-0.18509342951605	7.39092965096436	-1.45246159856931	0.150245075691104	0.48660994524537
ARHGAP28	ILMN_1797753	-0.237511137482976	5.12186799011423	-1.58973886923285	0.115798459082609	0.43396142002035
ARHGAP28	ILMN_2290204	-0.30686403289667	6.15484274067407	-1.65825217537284	0.10114344978946	0.405473159518485
ARHGAP30	ILMN_1750805	0.232774578597365	6.32258945568688	2.8833854990846	0.00503985835281704	0.0745453875226768
ARHGAP30	ILMN_1751164	-0.0420202308207198	6.04127094435329	-0.552987770711406	0.581798310510974	0.851095837397688
ARHGAP30	ILMN_2408851	0.419143895697061	6.50666676204228	5.8604859278117	9.61394983844636e-08	0.000128391106360076
ARHGAP32	ILMN_1722726	-0.0799742071491423	9.20404397787871	-1.03730440774128	0.302687888280406	0.665349475995948
ARHGAP33	ILMN_1678781	0.00507894116612029	7.85586513817782	0.0489744509361767	0.961060495025731	0.990487815136624
ARHGAP35	ILMN_1658145	0.063053545353398	6.19680861080549	0.896855935858461	0.372459799597104	0.718856305404997
ARHGAP39	ILMN_1784436	-0.0583097394321124	7.83895118747296	-0.552955259779631	0.581820468608668	0.851095837397688
ARHGAP4	ILMN_1770824	0.349436256838183	7.02596964366374	4.20956930919987	6.59136997600282e-05	0.00528710317072245
ARHGAP42	ILMN_1716991	0.0968608147997427	5.86312128536522	1.54862630526014	0.125379066194122	0.449929102687125
ARHGAP44	ILMN_2065022	-0.0880504684333916	7.37211451579516	-1.22545591672978	0.223963013316023	0.584377901040103
ARHGAP44	ILMN_3245564	-0.136682188616295	7.47393507769414	-1.61583688199973	0.110027143452608	0.423101132124546
ARHGAP5	ILMN_2322747	-0.00982492339926466	6.1330428463314	-0.176675050410303	0.86020566546147	0.959997220977707
ARHGAP6	ILMN_1673358	-0.139782468821801	6.36247744491844	-1.43949196822459	0.153873622514273	0.491593283654875
ARHGAP6	ILMN_1806655	-0.0268840693719676	5.89985919964912	-0.316301890528027	0.752588927132325	0.923091135879925
ARHGAP6	ILMN_2388746	-0.0110305601667369	6.07883602290526	-0.175213730750053	0.861349959897061	0.960387732463414
ARHGAP9	ILMN_1663916	0.483193000862454	6.7859861240151	4.86950301039104	5.46553448537441e-06	0.00105618513587517
ARHGAP9	ILMN_2382657	0.405567321918102	4.78714686674228	3.42618935769817	0.000964836818160758	0.0265483904894274
ARHGDIA	ILMN_1734742	-0.0514374166190432	9.9095265027697	-0.779841141297937	0.437762416482607	0.763805596608436
ARHGDIA	ILMN_3236935	-0.0137172757194026	7.60508720667415	-0.212953770097127	0.83189930435472	0.950523803531536
ARHGDIB	ILMN_1678143	0.248992921366892	10.6193555596875	1.59316260645362	0.115027792763965	0.432650661568811
ARHGEF1	ILMN_1772370	0.00818029393693642	7.21767148049404	0.107552125674215	0.914617546079486	0.977941372855344
ARHGEF1	ILMN_2405129	-0.0114966800316427	7.13417417088102	-0.153827433169926	0.878129296230658	0.965929865379418
ARHGEF10	ILMN_2132809	-0.00896050838961493	8.572000686046	-0.0935874348655278	0.92566853239438	0.981518456510803
ARHGEF10L	ILMN_1689770	0.0341673960302558	5.95808933545465	0.533812825252374	0.594936358346542	0.858353990752369
ARHGEF10L	ILMN_1727205	-0.0941143242365605	5.7694270018718	-1.17343296715356	0.244069126850608	0.606354159799711
ARHGEF10L	ILMN_2389445	-0.0374871888571837	6.06253463894884	-0.474203211574696	0.63663380114226	0.874816413690824
ARHGEF11	ILMN_1656546	0.0158388012132011	5.63433509769032	0.187466428558761	0.851764829277716	0.957848286927056
ARHGEF11	ILMN_1733861	-0.0797072838157362	6.68254312156116	-1.03229992822602	0.305011157511751	0.666978973669014
ARHGEF11	ILMN_2347380	-0.120171294146439	6.48075827759584	-1.31600475899395	0.191893287824133	0.545855357332531
ARHGEF12	ILMN_1810712	0.0566729910142936	7.29383360511003	0.982354468161907	0.328857159899359	0.686036661133172
ARHGEF16	ILMN_1669928	-0.0723901794340032	7.87145791572625	-0.770654694874336	0.443158888935748	0.767142951503336
ARHGEF17	ILMN_1754562	0.0780520578856025	6.79362616526914	0.807307781800121	0.421858978815243	0.751881495496162
ARHGEF18	ILMN_1664016	0.0444097710297893	8.65473373033987	0.888733301835108	0.376784198647213	0.722444487861721
ARHGEF19	ILMN_1808999	-0.0850099243691655	6.01476563467426	-0.63034643883164	0.530246408457803	0.821944556792464
ARHGEF2	ILMN_1703477	0.405561961543764	8.72243749694178	4.31617955416252	4.4659637644797e-05	0.00439375827418445
ARHGEF25	ILMN_1741027	-0.0885919903987942	5.97154221584263	-1.36882712516366	0.17484623829174	0.523170819807385
ARHGEF25	ILMN_2388965	-0.245212134978037	4.42408535508621	-1.19005212375604	0.237510269886679	0.599448227738353
ARHGEF26	ILMN_1773042	-0.0690720268462552	6.07064212804117	-0.906961438762954	0.36712367013362	0.715421746424932
ARHGEF3	ILMN_1781010	0.309038236581671	9.19405932135721	2.51170006798258	0.0140068982893675	0.136086914005773
ARHGEF35	ILMN_2214473	0.246920362224899	7.8925733591432	1.42293254848045	0.158604673163472	0.499624613505869
ARHGEF37	ILMN_1795300	-0.15824381580409	8.04815276676558	-1.95455277112361	0.0540941038027851	0.288799413048955
ARHGEF38	ILMN_2179915	0.0643729448714874	5.81404274831989	0.900303991490737	0.370633603474247	0.717417761884959
ARHGEF4	ILMN_1666076	0.0565830350773213	6.27645232857477	0.370535343202643	0.711953105124137	0.910634982624817
ARHGEF40	ILMN_1705743	0.0242748261502381	6.73170033643476	0.26504683532021	0.791648273694284	0.936521695162125
ARHGEF5	ILMN_1708093	-0.0375388590935284	6.80358747922175	-0.321591961603363	0.748592162463221	0.921948884052882
ARHGEF6	ILMN_1803423	0.338946282363256	8.14444174962412	4.03126969435914	0.000124864384637147	0.00731830158358317
ARHGEF7	ILMN_1675984	-0.230342857910049	5.0642021956884	-2.03451650269917	0.0451790674738141	0.261460888140236
ARHGEF7	ILMN_1796912	-0.246351414012283	9.61448649066735	-2.80731992582869	0.00625954862018046	0.0840967666770835
ARHGEF7	ILMN_1798587	-0.128925222214992	5.63192739440653	-1.49649036890499	0.13842138238713	0.469620020057875
ARHGEF9	ILMN_1779370	0.0288261371981022	6.45642343623842	0.46825271997744	0.640864385845087	0.876421905039537
ARID1A	ILMN_1797341	0.0507443590619232	9.02155735377783	0.861008661835818	0.391780713798053	0.732190016661438
ARID1B	ILMN_1660433	0.00494764320757213	5.9048669799471	0.0839495609312368	0.933304146218852	0.98293612350206
ARID1B	ILMN_1719694	-0.120728006409353	8.18370249746383	-1.92138923913543	0.0582082744024972	0.300551438628174
ARID2	ILMN_1795247	-0.039198702432623	6.76619463676581	-0.68384276992615	0.496030683285069	0.801788309911265
ARID2	ILMN_2182335	-0.16187837964613	6.22356945067512	-1.53058213885484	0.129777989949868	0.458131304095675
ARID3A	ILMN_1670130	0.026640579781561	7.67629073976474	0.285453519533347	0.776027067281943	0.930976836455023
ARID3B	ILMN_1696956	-0.0748987366305007	7.2936231431608	-1.22051574262434	0.225818850730905	0.587058897375842
ARID4A	ILMN_1810229	-0.00254103713822129	6.99824966605572	-0.0466100208004629	0.962939036750076	0.991137672984536
ARID4B	ILMN_1761334	-0.0018293328232577	6.5692448252912	-0.0278770612580657	0.977828931506579	0.993858528955507
ARID4B	ILMN_2269564	0.162734528193912	7.20347327329872	1.21233372531522	0.228917078468276	0.58948109463677
ARID4B	ILMN_2362982	0.131589010119812	7.60586356456609	1.05031329984769	0.296704875573018	0.660082473233426
ARID5A	ILMN_1689700	0.0728679321697641	5.312342049077	0.636253741552348	0.526409028670568	0.8190836442658
ARID5A	ILMN_2415157	0.0513230488453242	5.29346840600956	0.465508886055514	0.642819174616627	0.877667944104881
ARID5B	ILMN_1721626	0.0181690612943264	10.0537419785173	0.204647349865069	0.838362206667538	0.953318308828334
ARIH1	ILMN_1694219	0.133634277629834	6.63565644888841	1.40818527801768	0.162911718279132	0.504998323857725
ARIH2	ILMN_1792825	0.0006934320703742	8.76421204598931	0.0103475314440077	0.991769513885016	0.997385230075511
ARL1	ILMN_1813091	-0.0177713923325271	9.36792494682652	-0.24433064704683	0.807594024438853	0.9424095420117
ARL13A	ILMN_1777550	-0.0110558071821716	5.64742929814545	-0.131598143642916	0.895629234378905	0.970990342973316
ARL13B	ILMN_2403047	-0.034723602105176	6.68492345921819	-0.645697697237893	0.520304396363258	0.816602220988538
ARL15	ILMN_1774161	-0.0258281784101833	6.98006195134593	-0.468371170670319	0.64078005503045	0.876421905039537
ARL15	ILMN_2202967	-0.1637443187016	6.26421715523084	-2.18602546711866	0.0317072947043612	0.216845337528893
ARL16	ILMN_1679917	0.0873369639761679	7.60577895984407	1.03352992812819	0.304439030678448	0.666481352460731
ARL16	ILMN_2188119	0.254479132280865	12.7261384477077	1.73653394886376	0.0862801029665123	0.37320124242563
ARL2	ILMN_1787879	0.151143470880706	9.14364039083123	2.30185538308157	0.0239177156102963	0.186411876585035
ARL2BP	ILMN_1755391	0.0057150729174964	8.87053758984591	0.0912806084672692	0.927495509976226	0.981675580309948
ARL3	ILMN_1780444	-0.194227278305742	5.70354370786392	-2.27861377120937	0.0253293027627752	0.191528784808361
ARL4A	ILMN_1661399	0.0197259289952001	6.3689907449411	0.301295220613262	0.763963285679078	0.925900407480314
ARL4A	ILMN_1743241	-0.0130613306597009	6.28646906925858	-0.100067965383889	0.920538201032223	0.979890010216102
ARL4A	ILMN_1775405	0.138699035055909	6.60261601549903	1.68011064195388	0.0967977635138982	0.397201683031719
ARL4A	ILMN_3216794	-0.030321171582405	5.66191768509798	-0.345791413001935	0.73039804931273	0.91893591650143
ARL4D	ILMN_1719010	-0.011724475409979	6.54081010387148	-0.208834957727901	0.835102574269705	0.951931998847275
ARL5A	ILMN_1688526	-0.0335839000856986	11.2879151171775	-0.558670764043404	0.577931206468898	0.850078729834307
ARL5A	ILMN_1771738	-0.00253954406308488	6.49835447906176	-0.0377051439105268	0.970015762228409	0.992766168577405
ARL5A	ILMN_2332558	0.0152950018406859	8.40015785692877	0.199489982280518	0.842380579668336	0.954749233504302
ARL5B	ILMN_1680465	0.014713793600805	6.58194242689782	0.235996814046065	0.814032231816757	0.944331505582506
ARL5B	ILMN_2120022	0.00375596887971064	7.16068085309793	0.0461873919008467	0.963274838151116	0.991387454080674
ARL5C	ILMN_1679295	-0.0162721163269826	5.92722565761441	-0.225053551805241	0.822505730177393	0.947419266853968
ARL6	ILMN_1771822	0.0771015635919188	6.03423635064363	1.27253340905193	0.20683280962678	0.563684547635777
ARL6IP1	ILMN_1708416	0.106761894765578	10.9381443414904	1.38315175630455	0.170427871240598	0.516482809380116
ARL6IP1	ILMN_2113362	-0.00570056875907632	5.84597748053219	-0.0818388900668317	0.934977186876987	0.983225144046394
ARL6IP4	ILMN_1779835	-0.107498976361319	5.37888998702332	-1.02268847704804	0.309506883348362	0.669998095403417
ARL6IP4	ILMN_1791149	0.018450301571141	7.89130329500538	0.256688182045654	0.798071864446962	0.938659483300784
ARL6IP4	ILMN_2393144	0.0720605703520381	8.98772349298	1.11011973188684	0.270239764996532	0.634374792287845
ARL6IP5	ILMN_1769810	-0.0152224717147327	10.9479821199557	-0.188618404488494	0.850864775767507	0.95757122892468
ARL6IP6	ILMN_1797964	0.0596786309095485	7.73710271373777	0.837556798265576	0.404749892082252	0.740870312535695
ARL8B	ILMN_1752837	0.134214154831156	9.05271264374954	1.56444092530561	0.121621766525678	0.444335467419044
ARMC1	ILMN_1722066	-0.0226446770413613	8.30410629601525	-0.339575117857413	0.735057457754798	0.920647688678699
ARMC10	ILMN_1689296	0.0689499857261335	6.48945026391277	1.05427471494051	0.294899065110714	0.657938112148419
ARMC10	ILMN_1784535	-0.0205474516871345	6.18899333234868	-0.314921309564708	0.753633104004045	0.92370972040946
ARMC10	ILMN_1806486	-0.00565519695240013	8.1120385866361	-0.0980033699450285	0.922172289053023	0.98032133264001
ARMC10	ILMN_2052598	-0.0211918890915062	8.47692921582595	-0.222706193035283	0.824326104885279	0.94811908856755
ARMC12	ILMN_1712616	-0.109396663182306	6.28851568615035	-1.51201229709903	0.134431595624514	0.464839871360046
ARMC2	ILMN_1779256	0.0337540590628205	6.53464201522525	0.500878942045783	0.617817857744447	0.867390418186384
ARMC3	ILMN_3243057	0.172520512365595	5.02535819780175	1.75151763202005	0.0836507683327866	0.367455239421744
ARMC4	ILMN_1776395	0.178551045277867	5.47015852197943	1.52990649374112	0.129945044337687	0.458131304095675
ARMC5	ILMN_1697088	-0.277837729904135	6.33157929697151	-2.80394852248752	0.0063194090635896	0.0846114569305329
ARMC6	ILMN_1697118	-0.096044063543129	7.16272690697509	-1.44498795868739	0.152327794115056	0.489514068103273
ARMC7	ILMN_1797298	-0.069443521472647	6.56994954307056	-0.747028258563536	0.457214511657163	0.777016093605693
ARMC8	ILMN_1656557	0.000735855178466416	6.01037097807343	0.00913543410903557	0.992733594134127	0.997630701775554
ARMC8	ILMN_1781151	0.094867193009514	6.66824328575789	1.28934232526163	0.200957264150262	0.556818591270386
ARMCX1	ILMN_1788192	-0.11709343386295	7.36745420562749	-0.941096024743318	0.34946034965507	0.70167649302432
ARMCX1	ILMN_2180677	-0.255611070652619	6.18990688877811	-1.84256773297451	0.0690594593173581	0.3300101843123
ARMCX2	ILMN_1785170	-0.165712341599923	9.08071464254791	-1.3196479108683	0.190678949695514	0.544595447802607
ARMCX3	ILMN_1651741	0.0464366909991858	5.90691435492225	0.613547397745688	0.541237605635369	0.828465292929981
ARMCX3	ILMN_2334760	-0.281377312090759	8.22019086999639	-2.12406441076577	0.0367220790574421	0.233748484970186
ARMCX3	ILMN_2334765	-0.150883368756213	7.48837532700329	-1.26303921893126	0.210207140383028	0.567388482262934
ARMCX3-AS1	ILMN_1664675	-0.0534487431862285	5.76386846917685	-0.760680291166919	0.449061863249099	0.771422671536841
ARMCX3-AS1	ILMN_3258678	-0.104978971425063	5.7510239240029	-1.22477404313281	0.22421850473579	0.584653694570543
ARMCX4	ILMN_1743345	-0.0588192998850241	7.16278597277306	-0.681092217088403	0.497760181048437	0.802653070339364
ARMCX5	ILMN_1741156	-0.154616392210331	7.57573753345707	-2.12241303516452	0.0368646575866283	0.234088578673054
ARMCX6	ILMN_1674334	-0.111098854547212	6.65608325060792	-1.50815968943169	0.135413327696036	0.465364045871561
ARMCX6	ILMN_1716026	-0.201721812198376	6.34761117696463	-1.46893612837428	0.145732205761587	0.480459264783385
ARMCX6	ILMN_1768226	-0.0479604843192529	6.23456447435434	-0.791914986163986	0.430728668882036	0.758222173995379
ARMCX6	ILMN_2414533	-0.170140558321577	7.4112760431428	-2.38620192115659	0.0193614379132677	0.165218647371375
ARNT	ILMN_1762582	0.0263412842219646	5.60622266521267	0.295417587300799	0.768432594599964	0.928292615423859
ARNT	ILMN_2347314	-0.0676121989900853	6.94148042171957	-1.04510686647146	0.299089663974738	0.661933171171883
ARNT2	ILMN_1718046	0.0638894986471188	7.27316100916141	0.765620407878366	0.44613257839961	0.769733012069507
ARNTL	ILMN_2405305	0.226878303480028	5.15898237219921	1.60018965838621	0.113458913427733	0.429111304309419
ARPC1A	ILMN_1759915	0.00509374285343789	9.70480524511479	0.0798857437234931	0.93652562522306	0.983800516602169
ARPC1B	ILMN_1804530	0.304925585521463	7.06029518974622	3.67076236405288	0.00043248223175475	0.0163576074232931
ARPC1B	ILMN_2085760	0.104293059237198	6.46881473459601	1.49872275342599	0.137841908782103	0.468682481434029
ARPC2	ILMN_1792489	0.306910589574491	10.4792605043091	4.77660853071708	7.84556970347896e-06	0.00133127614131768
ARPC2	ILMN_1810200	-0.000426447176501199	6.33182824581479	-0.00526178289873023	0.995814691513673	0.998412060731191
ARPC3	ILMN_1655561	0.0199579842341553	10.015610831811	0.191132380645607	0.848901262787028	0.956717681221954
ARPC3	ILMN_3200414	-0.0232523328036631	8.90588766051793	-0.415070977352246	0.679189860538142	0.894669975939599
ARPC3	ILMN_3297577	-0.00113468703762898	9.72821632532151	-0.020985705708531	0.983308787536533	0.995527713822954
ARPC4	ILMN_1707336	0.0131267713552248	8.95960567559823	0.181207626926332	0.85665831858187	0.958890730361563
ARPC4	ILMN_2393763	0.143954011069264	8.10529398502451	1.53279072168455	0.129233098874929	0.457079265693235
ARPC5	ILMN_1768394	0.194340344443464	9.93473255872169	2.2255602406581	0.0288296897407163	0.205435637167584
ARPC5L	ILMN_2043816	-0.0335993884725685	8.06787643200467	-0.491503120304306	0.624402960964075	0.869631261025472
ARPP19	ILMN_1669458	-0.00645018069248948	5.91466317165639	-0.0795981140016067	0.936753676503908	0.98397119906616
ARPP19	ILMN_1772798	0.0410133779568129	7.42382003452376	0.65537547798582	0.51408739803197	0.812037795409076
ARPP19	ILMN_2059505	0.0192955136307713	8.50985313320868	0.199216474109631	0.842593801877673	0.954749233504302
ARPP21	ILMN_1672161	-0.0225002876598621	5.89049975886874	-0.277538422066214	0.782075469487702	0.932755792747064
ARPP21	ILMN_2289825	0.0672029958038776	6.08852692652672	1.17378392186472	0.243929294126914	0.606239880037498
ARRB1	ILMN_1730620	-0.0116078630987451	7.29666298761354	-0.199426039156232	0.842430427561263	0.954749233504302
ARRB1	ILMN_1819608	-0.0840438482131276	7.35269266750432	-1.01054171459554	0.315251985027638	0.674278581971347
ARRB1	ILMN_2325168	-0.125455391719189	6.66425624352312	-1.36907339024825	0.174769550059785	0.523014721930252
ARRDC1	ILMN_1661492	-0.118010939133217	6.09371770641665	-1.10741043280508	0.271401837165548	0.63597940228139
ARRDC2	ILMN_1655612	0.427722456446181	7.07304798853629	2.95267876607562	0.00412328459833002	0.0659838116882246
ARRDC2	ILMN_1710229	0.0289989877154513	5.60892806867603	0.268622749458313	0.788904565270003	0.935330522718825
ARRDC2	ILMN_1715181	-0.146686760299412	6.11394167541624	-1.90372831244795	0.0605052927792823	0.307697632086224
ARRDC3	ILMN_2198515	0.154400768927548	6.85398192944593	1.71048341372618	0.0910131239005576	0.384452554364806
ARRDC3	ILMN_2198516	-0.0550137661415446	5.80360231958442	-0.830506230737969	0.408699519893816	0.743382538522182
ARRDC4	ILMN_1660544	-0.220260868409399	6.81884906860783	-3.09808760172962	0.0026788946822578	0.0502626954516733
ARRDC4	ILMN_2184064	-0.045388378769263	5.40325877703678	-0.197717517811183	0.843762570474443	0.955196759969233
ARRDC5	ILMN_2153787	0.199217415710542	6.1845107534754	2.7756279717353	0.00684335367097724	0.0886204983955567
ARSA	ILMN_1656477	-0.0704337772591961	7.14358945954601	-0.991401328790664	0.324448855338599	0.682064110882184
ARSA	ILMN_2047240	-0.0890148358626774	7.23596099738847	-1.01289877527056	0.314131611173992	0.673516948945438
ARSB	ILMN_1712587	-0.0184122573862258	6.01540483479902	-0.309506478492444	0.757732926197984	0.924260703526823
ARSB	ILMN_1722045	0.0776880736818963	5.92696982855425	1.1141821466172	0.268503834991573	0.632707197461297
ARSB	ILMN_2242937	0.0291823668477784	6.16151857421962	0.23797488457682	0.812502919542146	0.944074119895219
ARSD	ILMN_1684873	-0.304940338398465	10.0319234147647	-2.85952791724185	0.00539657164882283	0.0777132836210088
ARSD	ILMN_1684956	-0.283793520487529	5.38599308463755	-2.1831333330663	0.0319273295231682	0.217398871141782
ARSG	ILMN_1720604	-0.09278899604021	5.66957462766479	-0.878289934826411	0.38239027679582	0.727068746893853
ARSJ	ILMN_1679318	-0.0254431552895396	6.27950151664039	-0.270250753104746	0.787656319953909	0.935120006330047
ARSK	ILMN_1657050	0.115679931855997	6.06605400489524	1.77566476563996	0.0795527598879552	0.357882991332102
ART1	ILMN_1807913	0.0335098166667063	5.85845851094754	0.442018780162032	0.659656261402504	0.884774952361136
ART3	ILMN_1693218	-0.166080321732996	4.90631588001271	-1.42128608908974	0.159081134778066	0.499918817401234
ART4	ILMN_1805773	6.40173881816253e-06	6.232043896915	8.33003598184989e-05	0.999933741217032	0.999933741217032
ARTN	ILMN_1803691	-0.274126021844953	5.1785503290951	-2.49590659901411	0.014598172795822	0.139461924623166
ARV1	ILMN_1800935	0.0103723032522254	8.30401712000634	0.183779141476278	0.854647070558045	0.958291916778158
ARVCF	ILMN_1677226	-0.32303814730964	5.59343580285961	-3.37158106550391	0.00114873545641061	0.0293471729535187
ARVP6125	ILMN_3307108	0.107244208110171	5.86556600604531	1.78932109153856	0.0773096864291512	0.352000056058462
ARX	ILMN_1724162	-0.100050190569405	5.27912964452833	-0.848913318690242	0.398437226950857	0.737499595425652
ASAH1	ILMN_1655509	-0.0218694515885804	6.1388715278433	-0.322895048604563	0.74760870216521	0.921756190705278
ASAH1	ILMN_1684054	-0.0254301026434041	6.79033569276049	-0.311584503169945	0.756158728189089	0.923793026410703
ASAH2	ILMN_1780786	0.162981280802323	5.69827834757862	2.01622731902655	0.0470984484205485	0.267803439793199
ASAP1	ILMN_1690963	0.368304909455452	8.58659413899656	5.33140193417924	8.64263209227593e-07	0.000382681682958193
ASAP1	ILMN_2233366	0.0909977010564731	6.56590734172548	1.30500625712685	0.195594455575895	0.550367659615167
ASAP1	ILMN_3245057	0.319958078029995	9.10027887121271	4.1460260159465	8.29144273368687e-05	0.00589044192268348
ASAP1-IT1	ILMN_3244390	0.0377315719240716	5.72501097386382	0.514611831324514	0.608228893049019	0.863598013354623
ASAP2	ILMN_1757237	0.144304921638694	7.8809978029034	2.08909164306737	0.0398459215081177	0.24403024656121
ASAP2	ILMN_3194508	0.126186553963365	7.89669510441433	1.65461069776849	0.101882568992228	0.407252335456742
ASAP2	ILMN_3270972	0.0644094328289215	6.77506089015159	0.615491374240912	0.539959802364152	0.827649734037752
ASAP3	ILMN_1685441	0.108987356665047	9.03203184745041	1.33383968145685	0.186003460379603	0.538553183294976
ASB1	ILMN_1683096	-0.00522189474049473	7.23086079326884	-0.0530394178196197	0.957831396083177	0.989408136539261
ASB10	ILMN_1781148	0.15173663136621	5.38904664431459	1.48527663402409	0.141361168467408	0.473347599466728
ASB11	ILMN_1651643	0.0663518790691393	5.79084400592967	0.821775013920308	0.41362288730683	0.747135573900048
ASB13	ILMN_1654385	-0.150980364765305	6.29824743173011	-1.41832711361601	0.159940191673124	0.500953621053402
ASB16	ILMN_1810881	-0.0248632719338637	6.30880924053529	-0.260257739611392	0.795326942054071	0.938007463182855
ASB2	ILMN_1795811	-0.00753158542768961	4.80978651881512	-0.0740281217237626	0.941170942732628	0.985388155654865
ASB4	ILMN_1813668	0.00791834311627593	6.04307673554844	0.0999623277832251	0.920621802948725	0.979934508437227
ASB5	ILMN_1711269	-0.047350654297067	6.24483385583571	-0.38742755755834	0.699458209873412	0.904074223854464
ASB5	ILMN_2126055	-0.0188438654049596	6.82231843624303	-0.107950278587272	0.914302702885823	0.977870098834637
ASB6	ILMN_1806705	-0.0701010039950178	6.28786412806682	-0.804699613399419	0.423354145338075	0.753215040093028
ASB6	ILMN_2397776	-0.134567973100164	5.81010854839818	-1.61582086132308	0.110030613922881	0.423101132124546
ASB7	ILMN_1753040	-0.077290923432761	6.0735548495252	-1.01207701289357	0.314521913493164	0.673762037640145
ASB8	ILMN_1783675	-0.0441459835577902	7.79056876300691	-0.904945937834331	0.368184046914009	0.716086510357725
ASB8	ILMN_2173740	-0.105663226175892	7.57171167214161	-1.19138078534833	0.236991432520267	0.598645312359136
ASB9	ILMN_1786041	-0.0899317545893421	6.60414634011784	-0.898314239062325	0.37168674535841	0.718188492962011
ASB9	ILMN_2373728	-0.219476586203929	4.69526534741549	-1.64684074960945	0.103474296967445	0.409910682342816
ASCC1	ILMN_1685097	0.00902432692990729	8.12249870447396	0.135877512201599	0.892256015970435	0.970224955399392
ASCC2	ILMN_1679919	-0.090187417055926	9.10326977227005	-1.32306883638021	0.189543939014709	0.543462072531415
ASCC3	ILMN_1745772	0.132225012207682	7.79713528881544	1.60879843521989	0.111560346451025	0.425617699299892
ASCC3	ILMN_1797656	-0.144288746282768	5.70403529781891	-1.45366687894529	0.149911274817293	0.486035116417731
ASCC3	ILMN_2294751	0.0185762436833503	6.77620607643832	0.215686079803145	0.829775905462185	0.949912902370988
ASCL1	ILMN_1701653	-0.0643097575494833	4.71191427559116	-0.443565148860874	0.658542325894913	0.884242055457064
ASCL2	ILMN_1723412	0.00750990057828105	5.87024883511237	0.0409371774675087	0.967446950037735	0.992186771765533
ASF1A	ILMN_1714737	0.017085255936343	7.66181092163704	0.279165609158016	0.780830927773293	0.932400118354236
ASF1B	ILMN_1695414	0.0958916869194333	6.29904930754355	1.29198621046817	0.200044498220952	0.555734472839434
ASGR1	ILMN_1769013	0.224552292358867	5.16069246242026	1.78326801910253	0.0782973528613344	0.354774476320279
ASGR2	ILMN_1700340	0.107045230828627	5.92521176788617	1.75050577926851	0.0838262228335272	0.368019095151538
ASH1L	ILMN_1782032	0.126408694627372	6.27706100516057	1.3927327516943	0.167520555316614	0.511707087797093
ASH2L	ILMN_1666933	-0.0883176454034604	8.61226732508324	-1.39684520474647	0.166284349295109	0.509758671579636
ASIC1	ILMN_1769694	-0.44468216547985	6.24788407090045	-3.51364756851228	0.00072700382327931	0.0224172335306782
ASIC2	ILMN_1665932	0.0677199185177768	5.91654598510811	0.900354963792509	0.370606649523777	0.717417761884959
ASIC2	ILMN_1779685	-0.0487765152222908	4.55410784496852	-0.310177014507324	0.757224852520961	0.923917021758846
ASIC3	ILMN_1734479	0.0172923734998465	6.13863774598083	0.215585492240399	0.829854054165091	0.949955978801094
ASIC5	ILMN_1750295	-0.00643470578254846	5.7122808839327	-0.0986888006409201	0.921629746234248	0.98032133264001
ASIP	ILMN_1791647	-0.522252414613901	4.09060078926301	-3.07639195690559	0.00285936490313098	0.0522893531895497
ASL	ILMN_1685037	0.00054573659420587	6.11208670711525	0.0066143595108909	0.99473884413429	0.998032740641138
ASL	ILMN_2379393	-0.0650177528058578	5.8622605075075	-0.713610932227291	0.47752367705192	0.790787250308417
ASMTL	ILMN_1689786	0.0181299106834043	7.72414773291868	0.22989158894351	0.818756915636698	0.945658968395216
ASMTL	ILMN_1732615	0.0054858728474958	8.33538995796395	0.072213951233673	0.942610070225877	0.985486183306887
ASMTL	ILMN_1804384	-0.0402273471206431	6.88689539988914	-0.426059787443566	0.671196954794734	0.89066413411282
ASMTL	ILMN_3246330	0.00486129209967334	6.71279553725685	0.0721747601109668	0.942641161501283	0.985486183306887
ASMTL-AS1	ILMN_1684060	0.0211239211603074	6.15381544442215	0.269932091835633	0.787900604682388	0.935146583560547
ASMTL-AS1	ILMN_3240715	-0.00392295353223471	5.77017041534345	-0.0491045529592	0.960957135154049	0.990487815136624
ASNA1	ILMN_1657571	-0.17246769194599	5.85388997521285	-1.88395356436478	0.0631675859141011	0.314683570796894
ASNS	ILMN_1796417	-0.206492755216301	8.77741393588616	-2.43965680174097	0.0168903397004949	0.152357492858177
ASNS	ILMN_2398107	-0.158590782841892	7.83546907601285	-2.41981392714578	0.0177726706762606	0.156935024984653
ASNSD1	ILMN_2221673	-0.115941711427416	8.87522042238539	-1.69925978875813	0.0931168491237588	0.389340362200357
ASPA	ILMN_1692824	-0.0862654095323707	5.77836397171426	-1.00326477403603	0.318727763238338	0.677571062872651
ASPH	ILMN_1693771	0.0295729196315442	6.17665748307153	0.494655949523112	0.622185125189023	0.869072216094581
ASPH	ILMN_1739719	0.0421475679573708	6.00487205067227	0.689860968248265	0.492257967815434	0.799906922636463
ASPHD1	ILMN_1662390	-0.0602075473149206	5.2220047946972	-0.385096203705628	0.701177843946814	0.905035813466096
ASPHD2	ILMN_2167426	-0.216001502647467	5.40290317475871	-1.96386144752315	0.0529847141736772	0.286093673132612
ASPM	ILMN_1815184	0.331424656876913	6.61943790290143	3.21064407806495	0.00190115330145625	0.0409799726158303
ASPSCR1	ILMN_1660749	-0.00543540620731164	9.29787784676774	-0.0829033107028466	0.934133428048107	0.983225144046394
ASPSCR1	ILMN_1688180	0.00271371342971261	6.98299693151661	0.0432356335784364	0.965620350616085	0.99206816687162
ASPSCR1	ILMN_1708047	-0.0338864538283321	6.87400645319466	-0.589321147956266	0.557289797583367	0.838377958782983
ASRGL1	ILMN_1810199	0.2777528529448	6.57925776086158	2.66956161767195	0.00917812228015752	0.106310226648228
ASS1	ILMN_1688234	0.0176393739855403	5.81200223439812	0.202190929323894	0.840275602932151	0.954017765452914
ASS1	ILMN_1708778	0.198401542491307	8.12431637644303	0.927140885141522	0.356614139904468	0.707589557174422
ASS1	ILMN_2395451	0.153438706628274	8.62017238117349	1.03589742982633	0.303339846111655	0.66564342574691
ASS1	ILMN_3209070	-0.00758229571738234	6.10397552688912	-0.0696869294100014	0.944614998545566	0.986017453609875
ASS1	ILMN_3241522	0.0199679621241486	5.95862282081765	0.203599494569487	0.8391783013252	0.953559131768897
ASS1	ILMN_3275388	0.00751278438741565	6.04964703320956	0.0814461668909805	0.93528851464676	0.983225144046394
ASTE1	ILMN_1803813	-0.0117973494390551	6.12611626555838	-0.117464419677466	0.906783493036882	0.975169456657302
ASTN1	ILMN_1684959	0.0616236305799909	5.08799635914931	0.527623897233309	0.599206086360573	0.860419842460852
ASTN2	ILMN_1689012	-0.0764242887814	6.0264839960031	-1.00055217507069	0.320029932113149	0.678675570253837
ASTN2	ILMN_1744118	-0.264938366764859	9.07354904877505	-2.4213099000945	0.0177047445329701	0.156575963247818
ASTN2	ILMN_2381559	-0.167600412364031	6.83373189275668	-2.13507359580456	0.0357837268824201	0.230660899926163
ASUN	ILMN_2196335	-0.0428769183024116	6.54370168348611	-0.681741986677969	0.497351322956655	0.802455288461663
ASUN	ILMN_2196337	-0.120630630047876	7.21879299010675	-1.88034604435256	0.0636637569468462	0.316214643614802
ASXL1	ILMN_1726025	0.0481255799285432	7.85879061110321	0.714387311883897	0.477046200148147	0.790603076224598
ASXL2	ILMN_1698968	0.131000394472003	7.86394376065978	2.15226118034194	0.0343604141400989	0.225769492460896
ASZ1	ILMN_1782246	0.0141231477684469	5.98481027157223	0.177196628649198	0.859797313004206	0.959859893435778
ASZ1	ILMN_2048957	-0.141315632043765	4.25210174185166	-0.934742627765905	0.352705694720932	0.704029996342064
ATAD1	ILMN_1654497	0.0622174329139238	8.25231005780149	0.599060996123506	0.550807911959241	0.834488306768831
ATAD1	ILMN_2169983	-0.063814605320391	7.22201779487787	-0.457510899704236	0.648531528625572	0.880737598163582
ATAD2	ILMN_2048700	0.00202377824702182	7.09202039838821	0.0200546366011469	0.984049220784717	0.995693524258309
ATAD2B	ILMN_3235282	0.0929809657496277	6.59690660106202	1.23530313099328	0.220296975012658	0.579020769566688
ATAD3A	ILMN_1738530	-0.025598311685803	7.62964133269117	-0.330040195487005	0.742223622110492	0.921751450119903
ATAD3B	ILMN_3241212	-0.0616088033238267	5.94026916214532	-0.76302922371698	0.447667659256621	0.770597479048122
ATAD3C	ILMN_2231569	-0.00640020839645494	6.10214188248915	-0.0820177288607917	0.934835417383184	0.983225144046394
ATAD5	ILMN_1686835	0.0753612425137478	5.93768902909587	1.25251937067892	0.213993203327446	0.570962080277093
ATAD5	ILMN_1732374	0.0670338659475194	6.12027792489249	1.02173240408777	0.309956510001877	0.670534433460996
ATAT1	ILMN_1752476	-0.158876481732505	6.1392596499481	-1.76722612477892	0.080965571493831	0.360977428071961
ATAT1	ILMN_1775999	-0.0813773882563655	6.34725454008353	-1.07393370857713	0.28604863284352	0.649299006336548
ATE1	ILMN_1756867	-0.0650572224188286	5.62197258892333	-0.738310131288714	0.462464759892722	0.780450894826158
ATE1	ILMN_1812479	-0.0184994468284767	6.11526466110763	-0.310605956401827	0.756899893805804	0.923869480417726
ATF1	ILMN_1801923	0.00494212907561487	6.54302882959504	0.0744435642707526	0.940841411873937	0.985178042687072
ATF2	ILMN_1748271	-0.0449764696801767	6.20078821930273	-0.513139309278697	0.609253840910299	0.863800802581874
ATF3	ILMN_1791346	-0.656657552417791	5.68252268101178	-2.79894691994537	0.00640918146555662	0.0852279354954676
ATF3	ILMN_2374865	-0.613434635950586	9.43272728480073	-2.24974513303276	0.0271845455110418	0.199410039099144
ATF4	ILMN_1672128	-0.136602641422655	11.8401925935565	-1.66473685201484	0.0998380163852181	0.402996290656862
ATF4	ILMN_1783394	-0.278947749262158	7.19179874789819	-3.75421446752433	0.000326391589175349	0.0136641507439766
ATF4	ILMN_2358457	-0.309867718233465	7.98331047180644	-3.31221828772449	0.00138583896871976	0.0333568878672137
ATF5	ILMN_1669113	-0.144612290103622	8.07572324793063	-1.14109603282394	0.257200186731622	0.620222297648237
ATF6	ILMN_1703471	0.18711234374234	8.12839730537873	1.97217651800863	0.0520101732056394	0.283169182683003
ATF6B	ILMN_1814313	-0.0677614132083386	6.14939804576857	-0.876407387678403	0.383406356663082	0.727265843536202
ATF6B	ILMN_3194911	-0.0424194032706868	6.20906325417062	-0.596036564182824	0.552816626228854	0.835604963591828
ATF6B	ILMN_3273641	-0.0906039760743473	6.03596032512834	-1.1667912260148	0.246726247796364	0.608959084087126
ATF7	ILMN_1706967	0.0755424906422659	6.20301090667681	0.827295694307008	0.410505735393827	0.74471070653663
ATF7IP	ILMN_1716435	0.0164077929441069	6.2378228128775	0.252730608429561	0.801118137810183	0.939852569502286
ATF7IP2	ILMN_1804445	-0.0533772689572336	5.37355245048705	-0.357342560951701	0.721766893028832	0.914565161702482
ATG10	ILMN_1748968	0.0650510691943413	8.54003855927335	0.66324966738249	0.509058214708881	0.809736347531987
ATG10	ILMN_2206098	0.0137785818772187	6.04018367247202	0.149091580018027	0.881852802808528	0.967483602837902
ATG12	ILMN_1673898	-0.0269526233395432	6.56614150827637	-0.327545310691578	0.744102496476408	0.921751450119903
ATG12	ILMN_2188204	0.0931335010080332	9.17013891253306	0.848768255312137	0.398517479528661	0.737499595425652
ATG13	ILMN_1730930	0.0258490834232141	6.38199525811777	0.451663886371355	0.652721002327473	0.881896498275991
ATG14	ILMN_1678808	-0.0169856241515909	8.44036821069438	-0.290184200185598	0.772418638337444	0.929598693900566
ATG16L1	ILMN_1725707	-0.16982897199153	8.76755590941532	-3.01547680224472	0.00342828205010544	0.0595352921353125
ATG16L1	ILMN_2365881	-0.139160505066346	8.32964913394918	-2.30615150656098	0.0236645366779143	0.185239197955601
ATG16L2	ILMN_1664644	0.0693770174707957	6.90379090475353	0.838487103007792	0.404230490369435	0.740870312535695
ATG2A	ILMN_1756006	-0.023860654408284	7.55475622952938	-0.464401990833592	0.643608474375474	0.87806503375293
ATG2B	ILMN_1735006	0.0414121674844443	6.14635174588715	0.548147434448896	0.585101696223554	0.852510773280082
ATG3	ILMN_1769566	0.0852442355157788	8.21368334243342	1.31784153912941	0.191280328680415	0.545478168785262
ATG4A	ILMN_2313782	-0.033488396969604	7.19840542532765	-0.601684427627247	0.549068494898074	0.83386413286691
ATG4A	ILMN_3307158	-0.122218970771079	7.04314656896365	-1.86698335035831	0.06553029460381	0.321131318288403
ATG4B	ILMN_1691173	0.00874773706669263	5.65991806450787	0.112559574440862	0.910658868406201	0.976824968471585
ATG4B	ILMN_2411915	-0.136831724646527	6.84356111021467	-1.08518159742035	0.281067900658743	0.644238711709365
ATG4C	ILMN_1700923	0.108661699887373	7.2892459838342	1.72664854258891	0.088051743655065	0.377590100283399
ATG4D	ILMN_1801905	-0.111061629249122	6.75703024925608	-2.10645014890004	0.0382678179835212	0.238830571202409
ATG5	ILMN_1718265	-0.0544920727987348	7.44077955858981	-0.723911928716157	0.471210237234379	0.786827122629828
ATG7	ILMN_1790978	0.0973534099196707	7.66161300904633	2.05545991918749	0.0430640034678472	0.254561900479125
ATG9A	ILMN_1739008	0.154797670574006	8.04385505398921	2.70689736568904	0.00828425801318849	0.100028147522963
ATG9A	ILMN_2410975	0.0597183538023422	8.14215415150495	1.12662845720338	0.263233968224976	0.625761219941832
ATHL1	ILMN_1794707	0.343093989419671	7.50528819254746	2.61817602152651	0.0105518397266929	0.116248745560427
ATIC	ILMN_1673991	-0.0417179189948804	10.0580490230624	-0.573270362886856	0.568053498424132	0.84469499801089
ATL1	ILMN_1689251	-0.0483945236008028	7.482913685361	-0.588737146894441	0.557679650510219	0.838511980901932
ATL1	ILMN_2381476	0.010856311848281	7.88447519619594	0.127078707603597	0.899193773234932	0.972177588070455
ATL1	ILMN_3181411	-0.0589420998877319	6.75852872857275	-0.521740459535552	0.603278122713887	0.86134301515861
ATL1	ILMN_3255124	0.0726542413819482	6.42794022347833	0.714834508972557	0.476771292854924	0.790426857343246
ATL2	ILMN_1716384	-0.0524588926571488	6.69258764086392	-0.489493957548393	0.625818104675994	0.870153852704599
ATL3	ILMN_1751086	0.0623123208612189	7.6898400946222	0.491995516130657	0.624056359364314	0.869505355926553
ATM	ILMN_1716200	0.0363742455211984	6.34695375225643	0.552160823666282	0.582362048007169	0.851347794958101
ATM	ILMN_1779214	0.118278150423838	7.82697861474819	1.43998393344224	0.153734756945008	0.491431366487425
ATM	ILMN_2370825	0.187364102955968	8.25004232776525	2.55664615120967	0.0124402446214642	0.127246551005937
ATMIN	ILMN_1772540	-0.0884955422627653	7.07142128054194	-1.06743525566405	0.288953772522082	0.652497808033874
ATMIN	ILMN_2223720	-0.266770548027612	7.20011114104651	-2.68513250577075	0.00879518065091835	0.103326227502638
ATN1	ILMN_1737833	-0.0665221355714696	8.47778304117383	-0.84914590168313	0.398308577095011	0.737477987791458
ATOH7	ILMN_2168228	-0.0307705043726907	5.99689666944805	-0.45869746936178	0.647682709228306	0.880196709474721
ATOH8	ILMN_1654065	0.46554037689572	7.27282467786992	3.25094986976008	0.00167825792618948	0.037686857108799
ATOX1	ILMN_1670609	0.254308656289819	9.36002753008647	3.44241312629436	0.000915794241147545	0.0256509918631578
ATP10A	ILMN_3307935	0.10365826079726	6.57612949339762	1.37447504545835	0.173093872689272	0.520024927792335
ATP10B	ILMN_1698804	-0.0370497972227701	6.13466656366584	-0.510062542974561	0.611397943210457	0.864781647584931
ATP11A	ILMN_1768783	-0.0468977538074906	5.77672740910231	-0.506456283871584	0.613915357169385	0.865774086778922
ATP11B	ILMN_1658884	-0.131883395219885	7.34053016838757	-2.14095876625955	0.035290709269143	0.228940496300816
ATP11B	ILMN_2124155	-0.221591714916712	8.0921422535857	-1.56028329302901	0.122600755243687	0.445436475858305
ATP11C	ILMN_1661428	0.0548116632005762	6.33825702776772	1.06791514299652	0.288738548331418	0.652274204847513
ATP11C	ILMN_1804137	0.0420966515292331	6.46470575137812	0.57075852458204	0.569747069840649	0.845175291403706
ATP11C	ILMN_2389810	-0.020760884983039	7.03415796347662	-0.30921534950275	0.757953551551964	0.924385531008908
ATP12A	ILMN_1687765	0.0519740769694632	5.75622460073872	0.555831423642591	0.579861751297248	0.850705813354987
ATP13A1	ILMN_2134224	0.0231269455974035	7.57143411744868	0.247098356982912	0.805458771419445	0.941569455854275
ATP13A2	ILMN_1704164	-0.0598987841380936	6.99988629540597	-1.1055117747664	0.272218284366742	0.636978287123854
ATP13A4	ILMN_1651303	0.0125713913551735	5.77580654461754	0.148746261267646	0.882124410568851	0.967574625482408
ATP1A1	ILMN_1731783	0.0342283097763172	10.3010447284807	0.357457764330151	0.721680990992761	0.914565161702482
ATP1A1	ILMN_1775566	-0.0748570945366289	9.51883698611805	-0.665358029319161	0.507716090090467	0.809005370494183
ATP1A1	ILMN_2415189	0.0568309507265496	12.1493373009331	0.674137961476701	0.502147435754552	0.80535139351787
ATP1A1OS	ILMN_3256801	-0.0770763425902334	6.96906799949947	-0.928775341269477	0.355771444527142	0.707139105171202
ATP1A2	ILMN_1777411	-0.114063638633621	5.58775366056294	-0.593191498920572	0.554709546666506	0.836668946574647
ATP1A3	ILMN_1689098	0.07540222967791	6.20983474810098	1.0495769326413	0.297041377148086	0.660119745149464
ATP1B1	ILMN_1658071	0.472543009043791	8.21415413925885	3.37270927322818	0.00114462287335751	0.0293471729535187
ATP1B1	ILMN_1730291	0.288563407027819	7.96185080272741	2.70669885608067	0.00828879311486291	0.100028147522963
ATP1B1	ILMN_2407824	0.48553282002441	9.23441203187229	3.49242061454845	0.000779015790577812	0.0233739352766236
ATP1B2	ILMN_1747271	0.0839832584405036	5.68851595716868	1.18412618575166	0.239834278377358	0.601711740972065
ATP1B3	ILMN_1654322	-0.0860150445173868	6.02455761576157	-0.74442653018688	0.45877775035506	0.778374987648286
ATP1B3	ILMN_1759628	0.0127725969432433	9.45245953654639	0.101574235155137	0.919346232348568	0.979717999836584
ATP1B3	ILMN_1783304	0.0275683234233153	10.17409196283	0.275417864685821	0.783698214581674	0.933798142310758
ATP1B4	ILMN_1653211	0.00604708001691012	4.256073396687	0.0384783629061139	0.969401179842816	0.992635838764441
ATP2A1	ILMN_1770052	0.00154161963234589	5.73051536206362	0.0169514436386745	0.98651713420813	0.996109369408715
ATP2A2	ILMN_1655884	-0.0236406063500674	8.48428430326834	-0.192062786042729	0.848174821398293	0.95671567569913
ATP2A2	ILMN_1687375	0.107927494816593	9.38061978827819	1.10377509349414	0.27296657762643	0.637456763210881
ATP2A2	ILMN_1815666	-0.0330299433660901	8.89416565151781	-0.494269264254034	0.62245694890416	0.869163496868703
ATP2A3	ILMN_1697827	0.142405715888323	4.8348622363985	1.08755790843539	0.280023353888178	0.643110061574692
ATP2A3	ILMN_2310909	0.0638739862800675	6.2069346519228	0.743648432378492	0.459245859643317	0.778577263082088
ATP2B1	ILMN_1750599	0.0738572987353052	5.85223347799997	1.04619527112794	0.298590049815056	0.66138325709851
ATP2B1	ILMN_1813399	-0.0463800296863335	6.04014804376301	-0.701238339839555	0.485168707192906	0.795976295865254
ATP2B1	ILMN_2401933	-0.0138448769058206	6.70432576605368	-0.163447117876281	0.870574472703622	0.963568398484922
ATP2B4	ILMN_1664772	0.010357404050823	5.29610769244377	0.103525567030852	0.917802343910565	0.979278939988475
ATP2B4	ILMN_1680579	0.3321004105544	8.36905743619661	2.83165062550883	0.00584273122481793	0.081011440998278
ATP2B4	ILMN_2367753	0.417590953420756	8.13775676896194	2.73409894047362	0.00768378442441506	0.095611558680123
ATP2C1	ILMN_1696568	-0.200650767736246	9.17968394621611	-2.17341808287477	0.0326762610232213	0.220074850080609
ATP2C1	ILMN_1758784	-0.175908348037897	7.32569033089448	-1.4537068776724	0.149900207106786	0.486035116417731
ATP2C1	ILMN_2340565	-0.141867504164559	8.66774319431311	-0.873401288431231	0.385032347091031	0.728017792483589
ATP2C2	ILMN_1785413	-0.0171952373325297	7.34275780138854	-0.147502647058785	0.883102682354784	0.967714536287818
ATP5A1	ILMN_1764494	-0.0876506877270966	11.4550130330048	-1.51318134446456	0.134134806875679	0.46445719833327
ATP5A1	ILMN_2341363	-0.095940451033627	11.4565175533155	-1.2575824423301	0.212164809291029	0.56917173463999
ATP5B	ILMN_1772132	0.120416078224231	12.6368935787551	2.02505540553245	0.0461634205349402	0.264918115642134
ATP5C1	ILMN_1685774	-0.0635936313876631	10.7894337623837	-1.20291283909526	0.232522460803235	0.593754119493633
ATP5C1	ILMN_1701269	-0.0546912444184358	8.97642297203152	-0.472753716331776	0.637663235639281	0.875307506079238
ATP5D	ILMN_1653599	-0.086969367356529	10.4888118171267	-1.09296625072995	0.277656053857269	0.640962257584027
ATP5D	ILMN_1679178	-0.231128118018428	7.44627976951824	-2.59593299215209	0.0112022680292676	0.120305071771942
ATP5E	ILMN_3261197	0.194523443099959	9.2806153520819	2.13986992260877	0.0353814771488018	0.22913904703771
ATP5EP2	ILMN_2225887	0.172544923241482	11.5828153693676	2.36790312073958	0.0202785012147911	0.169728376465392
ATP5F1	ILMN_1672191	-0.0940474704493797	7.41670871417764	-0.541513949307838	0.589643220332034	0.85515593303212
ATP5F1	ILMN_1721989	0.0293114552133833	10.5079324882201	0.379607899978408	0.705232229351366	0.907016244363618
ATP5G1	ILMN_1676393	0.0198509766104813	9.9081963834045	0.267430684864972	0.789818911823493	0.935508238710148
ATP5G1	ILMN_1712430	0.0404022629047853	6.34851205936031	0.559413752661879	0.577426537246567	0.849525430763007
ATP5G1	ILMN_3188190	0.192646672529575	5.6224930261641	2.48892423505819	0.0148666503947961	0.140935605279256
ATP5G1	ILMN_3204312	-0.027204060549856	5.72186370129223	-0.357753450395365	0.721460527411558	0.914565161702482
ATP5G2	ILMN_1660577	-0.052441042611358	11.3380621331465	-0.776991752214836	0.439432124445285	0.764934495248213
ATP5G2	ILMN_1669102	-0.14806665154279	5.46129940860226	-1.64536992268888	0.103777860942689	0.410446063007607
ATP5G2	ILMN_1807798	0.0661393641941306	6.1257204719841	0.795529821981464	0.428635869670625	0.756784485824302
ATP5G3	ILMN_1770466	-0.11841780872361	5.4178228068019	-1.24749612575051	0.21581863017818	0.573461630499518
ATP5H	ILMN_1666372	0.117154508507079	11.431337853909	2.21884223265464	0.0293018995330282	0.207322223350687
ATP5H	ILMN_1794912	0.0361771580990347	11.5756533211037	0.737912308784081	0.462705152063779	0.780603966107796
ATP5I	ILMN_1726603	0.063877759822601	12.0317982399977	0.902222261848819	0.369620084490159	0.717115115630838
ATP5I	ILMN_1772506	0.129444946292943	7.57881530887179	1.66853359183286	0.0990800676231688	0.401110879875249
ATP5J	ILMN_1652806	-0.0548922339780571	8.17463071026657	-0.71335220783264	0.477682852837237	0.790787250308417
ATP5J	ILMN_1772929	-0.0155964493509639	10.418356093823	-0.200919888423763	0.841266041727464	0.954618361791114
ATP5J	ILMN_2348093	-0.00787263306789221	10.4876807529118	-0.10276191190193	0.91840650848738	0.979393722683301
ATP5J2	ILMN_2307883	-0.0482941712057467	10.3947969818924	-0.890475925342804	0.375853797076423	0.721860576346097
ATP5J2	ILMN_2310621	-0.03149669119483	10.4616555179299	-0.537458174958526	0.592428080391418	0.856863478626254
ATP5L	ILMN_1812638	0.0611407069021563	11.0199645555592	1.05083295364179	0.296467563039896	0.659743928027755
ATP5L	ILMN_2079285	-0.0679159018529258	8.27692886915662	-1.24822607407903	0.215552662797292	0.573014698562163
ATP5O	ILMN_1791332	-0.0661382578038499	10.4480366402553	-0.736294464510597	0.463683497731299	0.781321448211625
ATP5S	ILMN_1679188	-0.0385455213596719	7.64545414384442	-0.527284556064722	0.599440605620444	0.860468006534663
ATP5S	ILMN_1700625	-0.178590083199142	6.26153503506849	-1.43633333344846	0.154767515721183	0.492717224140061
ATP5S	ILMN_2299843	-0.0647375725891148	6.27271162849433	-0.63027006956417	0.530296112482321	0.821944556792464
ATP5SL	ILMN_1809027	-0.168130666658312	8.37264210193494	-3.38183430695609	0.0011118657809203	0.0288028523402161
ATP6AP1	ILMN_1697694	0.101671584431468	11.5870926019817	1.51248576818647	0.134311332173014	0.464629610663147
ATP6AP1L	ILMN_1755990	-0.0294224398861429	6.06237689535212	-0.257818555365548	0.797202351745419	0.938574580883005
ATP6AP2	ILMN_1677440	0.200087301684135	10.5520425763185	2.46907921884559	0.015654066564496	0.145401718121253
ATP6V0A1	ILMN_1752579	0.0384171686244184	9.61691028017038	0.59125625074606	0.555998976601533	0.837423786174535
ATP6V0A2	ILMN_1700380	-0.110681837820172	7.44793293238778	-1.93598876781572	0.0563655553959354	0.295424199882161
ATP6V0A4	ILMN_1678186	0.0552052674721555	5.92238780873784	0.745103730862349	0.458370563340252	0.778124106790128
ATP6V0A4	ILMN_1812896	-0.0256953987621635	5.72289893746832	-0.350939424859562	0.726547018850544	0.917438775715402
ATP6V0B	ILMN_1721391	0.091717132711743	10.3715227425708	1.13692745435967	0.258928602489569	0.621131910034324
ATP6V0B	ILMN_2353642	0.123662413079204	8.41333085427774	1.37969113975715	0.17148739715008	0.518153181954695
ATP6V0C	ILMN_1773849	0.0638525521177566	8.41971579639351	0.722946012225502	0.471800243919277	0.787109034283261
ATP6V0C	ILMN_1789005	0.0732674120786463	11.4502873010595	1.39015282557871	0.168299664809395	0.512817434597278
ATP6V0D1	ILMN_1795826	0.0176347200728362	7.70198044165891	0.168604640695058	0.866528912638956	0.962164742666446
ATP6V0D2	ILMN_1799889	0.0325023589784648	6.19573089694208	0.416094011734063	0.678444167671973	0.894180921834467
ATP6V0E1	ILMN_1715635	0.0911717725353824	9.90384961813364	0.7908106458187	0.431369226015306	0.758334579950074
ATP6V0E1	ILMN_2071937	0.137310646218546	11.4912173751765	2.47132427063004	0.0155631492373313	0.144826253818963
ATP6V0E2	ILMN_1785095	-0.0328795217023892	10.2198880203394	-0.346204108720936	0.730089070519324	0.918752417223775
ATP6V1A	ILMN_1711516	0.105089105456551	9.84089747291949	1.3610360828756	0.177285638421537	0.526832809028709
ATP6V1B1	ILMN_1812073	-0.191193650889227	6.79842943741605	-1.52770828693432	0.130489731355762	0.45858211091358
ATP6V1B2	ILMN_1787705	0.104771836236239	9.92497665584013	1.61306031479818	0.11062993256739	0.423855128303634
ATP6V1C1	ILMN_1659801	0.13494501902271	7.67199179926928	1.64593893024056	0.103660338083327	0.410301024147479
ATP6V1C2	ILMN_2389995	-0.193434842265604	5.67741984366255	-2.31082802888814	0.0233916351770732	0.184148252213333
ATP6V1D	ILMN_1797310	-0.00208963156889475	9.71683130619382	-0.0299169602697274	0.976207040744269	0.993603080911549
ATP6V1E1	ILMN_1798485	0.179657137071166	9.91104443340558	2.48446778830599	0.0150403129743174	0.141867818034411
ATP6V1E1	ILMN_2339779	0.136270489363055	10.3768633148082	2.2905341215375	0.024596395532902	0.189155363151465
ATP6V1E2	ILMN_1810235	-0.251770189592063	6.35580332576609	-2.47775611933609	0.0153052946967966	0.143240450647385
ATP6V1F	ILMN_2099783	0.0188614674030667	10.3646060001293	0.32979189278101	0.74241054666551	0.921751450119903
ATP6V1G1	ILMN_1784523	-0.0155361205574689	11.9382675962035	-0.240518643667703	0.810537325614579	0.943656530368614
ATP6V1G2	ILMN_1654541	0.0491584608510776	5.38618136317356	0.497817015202351	0.619964997570917	0.868294714298506
ATP6V1G3	ILMN_1726273	-0.031764714673975	5.98434530498229	-0.409905946803234	0.68295953899432	0.89648955387362
ATP6V1G3	ILMN_2371001	-0.0436873590801632	5.95354622159578	-0.591103123538141	0.556101066780576	0.837423786174535
ATP6V1H	ILMN_1689473	0.216156814142282	6.39366427722473	2.92794879366938	0.00443108874366033	0.0689861772566401
ATP6V1H	ILMN_2403730	-0.109861776266216	8.07751459160328	-1.31424126212664	0.192483174754421	0.546201249123528
ATP7A	ILMN_1808115	0.0129710289993605	6.28976717858306	0.118351804793972	0.90608259836336	0.975169456657302
ATP7B	ILMN_1722056	-0.239469150660455	7.41803233058902	-2.01108108710302	0.0476509637168772	0.269290851766123
ATP8A1	ILMN_1778358	-0.208152882118974	6.74548457198144	-2.80794096605038	0.00624857870587741	0.0839975224659346
ATP8B1	ILMN_1710523	-0.0373436349056115	6.51407820255588	-0.531931649489429	0.596232679937671	0.858894531489797
ATP8B2	ILMN_1782057	0.197058405688901	7.94256613989446	1.66406464276015	0.0999727000754766	0.403401029357913
ATP8B2	ILMN_1814688	0.099519713505992	5.79738582275424	1.25994523284107	0.211315495419185	0.568324019112924
ATP8B4	ILMN_1783956	0.201324340233276	7.59477266725226	1.51338166755816	0.134084002231866	0.46445719833327
ATP9A	ILMN_2089073	0.09914731066279	11.0206050455481	1.52160549571255	0.132011384631123	0.460721313151351
ATP9B	ILMN_1658684	-0.0511706542598862	6.82757106619769	-0.754956227897803	0.452469858103715	0.774228403283227
ATPAF1	ILMN_1790603	-0.0123883308489727	8.94866246822177	-0.189348759744267	0.850294242299497	0.957321145678789
ATPAF1-AS1	ILMN_1772903	0.0359331609359019	6.02890798047939	0.53474127395393	0.594297046250854	0.857802500338494
ATPAF2	ILMN_1727390	-0.161542614105881	5.638454530537	-1.67066739643291	0.0986561505074547	0.400300087791427
ATPBD4	ILMN_1782085	0.142606037691793	6.49899891035616	1.9975442769756	0.0491308834094562	0.274309223779779
ATPIF1	ILMN_1685978	0.010101087231976	7.5595420076147	0.13654450775532	0.891730432988224	0.969938739061101
ATPIF1	ILMN_1727332	0.0150272883812246	9.08726702997202	0.207855790783489	0.835864501237557	0.952372053217986
ATRIP	ILMN_1653896	-0.0310395084506148	6.7448115508468	-0.311794249497038	0.755999892968777	0.923793026410703
ATRIP	ILMN_2370464	-0.0514133919720177	7.64749923098686	-0.687674790586473	0.493626633122586	0.80075994927525
ATRN	ILMN_1678541	0.0783732664386472	6.16013710179662	1.25645550372239	0.212570775311474	0.569484146699672
ATRN	ILMN_1761850	0.13446642738191	6.29215384937849	1.83167688808895	0.0706842338714196	0.333686108696884
ATRN	ILMN_1772124	-0.0326140450334043	7.96489558158674	-0.604452741295095	0.547236014861662	0.832483364636741
ATRN	ILMN_2297205	0.0993089722263569	5.93818905104069	1.54717384111116	0.125728719481131	0.450287824551733
ATRN	ILMN_2355586	-0.0600201836653511	5.67491615900584	-0.675788091190955	0.50110453049969	0.804609870597649
ATRNL1	ILMN_1786966	0.0172726156155107	5.91910045125258	0.280414089989456	0.779876424078065	0.932019314170676
ATRX	ILMN_1666885	0.0732423776673921	6.084379989564	0.962290164507246	0.338774451169208	0.693899409766368
ATRX	ILMN_1718353	0.0708303893045708	6.80406052485847	0.997712919394447	0.321396692562485	0.679817294758546
ATRX	ILMN_1744048	0.0485656527755021	6.16712604110464	0.649342206438917	0.517958541157175	0.814796806631672
ATXN1	ILMN_1800951	0.185647650183593	7.88027856696572	1.98262188252218	0.0508076380677253	0.278888847309706
ATXN1	ILMN_2153332	0.0665621691372831	7.22965500617918	0.584175135543082	0.560729689201252	0.840845889626189
ATXN10	ILMN_1705900	-0.020908222663742	6.99444170399044	-0.365872349271596	0.715416342261019	0.912105639046528
ATXN10	ILMN_2169676	-0.0541540683626893	5.4199557085905	-0.450818726330225	0.653327500431293	0.881896498275991
ATXN1L	ILMN_1689172	0.0200474475405512	6.09848265168945	0.297534039919295	0.766822347293697	0.927481974408163
ATXN1L	ILMN_1764186	-0.0100258082041673	7.78446546838658	-0.174568118830322	0.861855604466849	0.960499517034715
ATXN1L	ILMN_3232536	0.109079348109782	5.779829671054	1.4139598964672	0.161214615300003	0.50202876978912
ATXN1L	ILMN_3233871	-0.045413660897931	7.40838067840464	-0.692670662476414	0.490501996345367	0.79906519488314
ATXN2	ILMN_1743829	0.110217388165962	10.1903211835429	1.49992579750932	0.13753041811882	0.468234551608717
ATXN2L	ILMN_2271627	-0.0619852579764277	6.43742162134634	-0.643844068271937	0.521499655381059	0.817740480285836
ATXN3	ILMN_1725696	-0.0549691063385431	5.21500432678453	-0.378891739173912	0.705761912753893	0.907369469843832
ATXN3	ILMN_2393497	0.113381777327315	7.62795275802235	1.18733102729757	0.238575397833707	0.60076949008245
ATXN7L2	ILMN_1664177	0.00413986081941164	6.10457141842349	0.0489432209730631	0.961085305845911	0.990487815136624
ATXN7L3	ILMN_1862018	-0.0230463552968256	8.11970257016546	-0.378745875665158	0.705869813433667	0.907458428720053
ATXN7L3B	ILMN_1826531	-0.163456316822597	9.06867023624971	-2.71351066713486	0.00813445869056244	0.0989643225436149
ATXN7L3B	ILMN_3237507	-0.109451192550576	8.99504511354455	-1.79620754055587	0.0761986358823458	0.348430040886623
AUH	ILMN_2231911	-0.051546974539403	7.94208572097538	-0.479666971847805	0.632759860348551	0.873204227241677
AUP1	ILMN_1651378	-0.143765930635217	8.28309620226824	-2.19593467613994	0.0309634107309916	0.214321287622488
AURKA	ILMN_1680955	-0.0105021011315909	6.16502056216429	-0.0987955412500021	0.921545260575314	0.98032133264001
AURKA	ILMN_2357438	0.0204988262470325	5.79863706404492	0.161305124431034	0.872255672881258	0.963948642909213
AURKAIP1	ILMN_1768396	-0.00936458579341881	10.3335131967233	-0.145937370273088	0.884334243527361	0.967938487671237
AURKAPS1	ILMN_2053650	-0.0783233921265412	5.91530606795084	-0.941196390827676	0.349409237596392	0.70167649302432
AURKB	ILMN_1684217	-0.169515362921532	4.61663751093664	-1.23822873349845	0.219216291970993	0.578162211332207
AURKC	ILMN_2350296	-0.054328087677705	5.97154779839566	-0.827088101077975	0.410622691305605	0.74485985777286
AUTS2	ILMN_1749081	0.197394405888074	8.71916088364957	2.00671584982216	0.0481239705413848	0.27094581300966
AVEN	ILMN_1710216	-0.240240562329189	6.43629744967486	-2.25993417989608	0.0265165326639676	0.196824988058273
AVIL	ILMN_1674265	-0.0260648782296542	6.22276571111899	-0.374554317836802	0.708973031200828	0.909104837470449
AVL9	ILMN_1722292	-0.027199015548093	5.42161983933603	-0.258506724891606	0.796673119202559	0.93836437935012
AVL9	ILMN_3237977	0.0910694972652699	6.04149976092673	1.40483008356769	0.163904061535609	0.506333748667916
AVP	ILMN_1811443	-0.0202015381961269	6.92821614561215	-0.229253393231992	0.819251190115075	0.945947837916559
AVPI1	ILMN_1671731	0.177394767535533	8.28430984140485	1.56622171026762	0.121204358166	0.443501634593991
AVPR2	ILMN_1698324	0.00474310017077784	6.42526972191526	0.0737089358677559	0.941424129332112	0.985486183306887
AXDND1	ILMN_1684246	-0.0577130994198871	6.03025918602569	-0.811210568147196	0.419627555681983	0.749999879195578
AXDND1	ILMN_1767230	0.0028862318542382	5.97003330252267	0.0488277160548636	0.961177069712444	0.990487815136624
AXIN1	ILMN_1692967	0.0326295542713178	5.97459486539444	0.479495027974647	0.63288161727227	0.873291381272027
AXIN1	ILMN_1766185	0.0232753808930548	7.8800750155119	0.3068879659272	0.759718025853342	0.924988141927708
AXIN2	ILMN_1724480	0.17587328915687	8.29917436800301	1.87358377529327	0.0646026622231542	0.318717342836622
AXL	ILMN_1701877	0.428409696693677	8.05907716650729	4.46148836686598	2.60521203723362e-05	0.00313213287184128
AXL	ILMN_2364521	0.449369985483778	7.43935335030519	3.45761933997795	0.000871971869419762	0.0249662721569954
AZFP	ILMN_3232282	0.0505872137475798	13.3397718070054	0.581629777486015	0.562435016399842	0.841634006436329
AZGP1	ILMN_1797154	-1.30357270522911	10.0118703829886	-4.10242691481853	9.69428589908412e-05	0.00636618595568987
AZGP1	ILMN_3204172	-0.661090822780591	6.21667064115724	-5.09189016335954	2.27016932106314e-06	0.000673694298265876
AZI1	ILMN_1746206	0.162020482818303	7.06829182063367	1.7560356078108	0.0828710468468127	0.365594377522659
AZI2	ILMN_1733680	-0.079676536205918	7.51233441306325	-1.04644517889526	0.298475413960257	0.66138325709851
AZIN1	ILMN_1656682	0.153184712841623	9.5676629633243	1.69348542948066	0.0942145695361091	0.392211948460725
AZIN1	ILMN_1704550	-0.0764585343523692	5.96115851473476	-1.11701577718065	0.267297610745675	0.630992476778819
AZIN1	ILMN_2327994	-0.176844136910718	5.96433742419946	-0.737884406957605	0.462722014961804	0.780603966107796
AZU1	ILMN_1730867	0.030337252891516	6.08388730632623	0.409658492224969	0.683140346092207	0.896576290308778
B2M	ILMN_1725427	0.585250801909218	12.1277854943537	3.71431290047963	0.000373583033136313	0.0150485921457864
B2M	ILMN_2148459	0.548738735521798	12.0026084761437	4.24142886318702	5.87078087259705e-05	0.00501383873329171
B3GALNT1	ILMN_1787595	-0.203927328922306	6.37104346825476	-2.30785870685024	0.0235645874853822	0.184800423569108
B3GALNT1	ILMN_2325347	-0.172051225541723	7.57442843499014	-2.07521657652268	0.041147486917496	0.248320858848845
B3GALNT2	ILMN_1780188	0.0390744307656279	6.77768286976277	0.524182152690069	0.601586642442433	0.861156224399906
B3GALT2	ILMN_1709907	0.102981858937651	6.05874064971639	1.37163872756645	0.173972210872334	0.521493992033117
B3GALT4	ILMN_1690682	0.052967051894897	6.19906059193756	0.408630344321699	0.683891778888146	0.897031132123496
B3GALT6	ILMN_1739749	-0.0481483047847036	7.96821999979312	-0.58869398658523	0.557708467761638	0.838511980901932
B3GALTL	ILMN_1764813	0.0612348246768928	5.88447794994893	0.60731108809063	0.545347177609546	0.831457849093332
B3GAT1	ILMN_1761093	-0.0988881918421534	7.16494286493134	-0.722271029770946	0.47221278668413	0.787547596999555
B3GAT1	ILMN_2371440	-0.171467354031658	6.89187264991394	-1.16607640748559	0.247013446746073	0.609283400679943
B3GAT3	ILMN_2210581	-0.0188956317709508	7.09553304965698	-0.205430507723627	0.837752380247508	0.95323151577408
B3GNT1	ILMN_1715384	-0.151621644129774	7.18191306133971	-1.57883128234839	0.118281299366134	0.438486208466106
B3GNT1	ILMN_3246214	-0.120063456276108	8.25797145920002	-1.6681558734356	0.0991552619491364	0.401276706565778
B3GNT2	ILMN_1711102	-0.0459832487890957	6.44509842974486	-0.744038149599041	0.459011368873918	0.778577263082088
B3GNT3	ILMN_1800082	0.0219975689925169	5.87521864142249	0.260024695258269	0.795506070452026	0.938007463182855
B3GNT6	ILMN_1680081	0.306479128003515	6.1715447563534	1.51389294763835	0.133954403414537	0.464321744964286
B3GNTL1	ILMN_1702817	-0.0413029558693214	6.66763555886827	-0.63229353547512	0.528979978518196	0.820652260027994
B4GALNT4	ILMN_1796663	-0.021092425185314	6.78287817906731	-0.132384879180955	0.89500894285331	0.970888105580059
B4GALT1	ILMN_1766221	0.0429207384408317	7.78824370324555	0.46347088477904	0.644272740555131	0.878554584772944
B4GALT2	ILMN_1753755	0.145563143330386	6.65652301776427	1.73382494989729	0.0867626616979915	0.374183929515768
B4GALT2	ILMN_1806508	0.0308223491151356	5.85969753718469	0.508994310509419	0.612143156537129	0.864943788419244
B4GALT3	ILMN_1692267	-0.0963789191362974	8.676577570211	-1.71596773671392	0.089999405485565	0.382167372252053
B4GALT4	ILMN_1661500	-0.00870864573528962	7.72793596071913	-0.111165147862117	0.911761020626909	0.977268909048009
B4GALT4	ILMN_2380688	-0.130913095626908	5.5365105967553	-1.48620935623715	0.141114797788695	0.472883836386244
B4GALT5	ILMN_1685824	0.0871015963766393	8.25840938081011	1.12643232137556	0.263316445853592	0.625830368673116
B4GALT6	ILMN_1732555	-0.173031648243761	5.36040413945698	-1.64924931331158	0.102978746524572	0.409243826233102
B4GALT7	ILMN_1663541	-0.00224614807432388	8.21246171676754	-0.0400439801957956	0.96815682774699	0.992186771765533
B7H6	ILMN_1669972	0.044321255989888	6.82534237161059	0.619354583768161	0.537425033049355	0.825648261783033
B7H6	ILMN_1748974	0.010156479733066	6.05200865806846	0.154276998319986	0.877775972463788	0.965879083295708
B9D1	ILMN_1781281	-0.287985956364473	6.16003454219483	-2.47631231845837	0.0153628412838845	0.143607037902468
B9D1	ILMN_3239284	-0.204672648994531	6.98536890715213	-2.7197566542891	0.00799525137535231	0.0979313862297594
B9D2	ILMN_1806999	-0.214389103548419	6.9455272898021	-2.39127493055316	0.0191138215611791	0.164200964705124
BAALC	ILMN_1687751	-0.0650016630738302	6.43815208500695	-0.958004438073147	0.34091786872317	0.695647830000191
BABAM1	ILMN_1806937	-0.00236405039582799	8.79550374038742	-0.0597966792875365	0.952465197378086	0.988121452986175
BABAM1	ILMN_2396813	-0.101954370849853	6.80658256171886	-1.18351076890508	0.240076562679198	0.602091884408548
BACE1	ILMN_2320349	0.0359553376920765	5.69925670259079	0.324873535482612	0.746116307116983	0.921756190705278
BACE2	ILMN_1669323	-0.148133608757862	8.37988704970074	-1.00909699183221	0.315940020663166	0.674968844796999
BACE2	ILMN_2326712	-0.32899566185343	7.94059608806263	-1.68832883998312	0.0952037614829288	0.393851594177834
BACH2	ILMN_1670695	-0.0260495896788164	5.7805589078562	-0.452201890143169	0.652335045390269	0.881896498275991
BAD	ILMN_1685398	0.0579220421663802	5.18856244084903	0.498685103557258	0.619355924514923	0.868123431100187
BAD	ILMN_1738652	0.0814587801689264	7.60522563942233	1.19378990549196	0.236052762180802	0.597820131421272
BAG2	ILMN_3244893	0.101800556549675	6.50888604821874	1.01896983680212	0.311258171706899	0.671536541013571
BAG3	ILMN_1659766	-0.013721995049961	8.23572133011897	-0.117954880588144	0.906396096880705	0.975169456657302
BAG4	ILMN_1727996	0.0256274953511326	6.89905243618308	0.256667748660232	0.798087584692916	0.938659483300784
BAG4	ILMN_2221014	0.0272232622479116	6.11835142745781	0.421083255150572	0.67481209930235	0.89231383720663
BAG5	ILMN_1728514	-0.0338250242564193	7.28100454751416	-0.53248849380634	0.595848820951833	0.858894531489797
BAG5	ILMN_2361695	-0.119071483019162	8.92322285104309	-2.27978780167463	0.0252562740075913	0.19131117539062
BAG6	ILMN_1705364	-0.0960768231980049	6.93609571353014	-1.4809977937303	0.142495705581274	0.47520189497118
BAG6	ILMN_2390416	-0.0355524357352852	8.8865698704369	-0.494535243733982	0.622269970723345	0.869138945108019
BAGE	ILMN_1768994	0.0739941347782214	5.97193402270819	1.22545061452348	0.22396499918296	0.584377901040103
BAHD1	ILMN_1739256	-0.359594399564916	5.68731194548333	-2.08354577991053	0.0403618259198537	0.246334381414023
BAI1	ILMN_1729529	0.0845843760893583	5.90765644425166	0.856722923330038	0.394131412307452	0.73357694392234
BAI3	ILMN_1671076	-0.0131650101519067	5.8133296054069	-0.147920278022882	0.882774138445952	0.967687419395477
BAIAP2	ILMN_1652865	0.0058452149525543	5.9916168052206	0.0854533054639454	0.93211237332431	0.9826179000797
BAIAP2	ILMN_1699727	-0.187234115270536	7.2153114540391	-2.27918772716755	0.0252935774931202	0.191346444255795
BAIAP2	ILMN_1705922	-0.374147628031174	9.36449733803129	-3.66751850065242	0.000437205889677625	0.0164260494833369
BAIAP2	ILMN_2258749	-0.0825489144538825	6.14346663813503	-1.02930673636354	0.306406456664643	0.667787763321176
BAIAP2L1	ILMN_1703593	-0.0360677477491684	8.62759327806746	-0.406407818765139	0.68551722454057	0.897481372977975
BAIAP2L2	ILMN_1771652	-0.415526375663615	5.88328795220336	-2.52228455292685	0.0136227794848869	0.134176933931786
BAIAP3	ILMN_1810550	-0.101451204386241	6.24606120002946	-1.43344758795051	0.155587688472983	0.494120532181065
BAK1	ILMN_1805990	0.0645103595110861	5.33227549681732	0.502378312775563	0.616767652122355	0.866775594056225
BAMBI	ILMN_1691410	-0.129495252782542	8.4477508878765	-0.741349719514151	0.460630372779121	0.779149960998103
BANF1	ILMN_1749243	-0.0463157568665187	6.62944054992963	-0.680040853773719	0.498422121990707	0.803181205853096
BANF1	ILMN_2179837	-0.0362724749785333	9.99582870007962	-0.605885385267304	0.546288890752669	0.831967416414315
BANF2	ILMN_1805823	0.054441265473204	6.23534195600131	0.674680810487383	0.501804218465937	0.805133039139142
BANK1	ILMN_1661646	-0.38753756381512	5.92318497672568	-2.52305791941749	0.0135950885098276	0.134086350451997
BANP	ILMN_1663631	0.00336068191841044	9.85421475746285	0.0491588554597908	0.960913994596735	0.990487815136624
BANP	ILMN_1682968	0.0203320000598106	6.34523190921528	0.263129608911389	0.793120398796321	0.937098812084516
BANP	ILMN_1701216	0.0307524544296687	7.26591409318864	0.426155258351905	0.671127676431587	0.890632698192127
BAP1	ILMN_1768363	0.00754719238145096	7.31371258430657	0.125333349294714	0.900570919135816	0.972773717105989
BARD1	ILMN_2074258	0.277806888890442	7.57531232468916	2.61050560117399	0.0107721684678591	0.117516387882964
BARX2	ILMN_1701170	-0.0547257084367097	5.29597782261295	-0.487804143043224	0.627009405390758	0.870443433432126
BASP1	ILMN_1651826	0.0409887312097545	11.0445614128265	0.249076367198966	0.803933665608376	0.940927091385066
BATF	ILMN_1668822	0.26978902127097	4.72546215462607	2.35631186265141	0.0208791911995238	0.173087609081201
BAX	ILMN_1683300	0.00879889646442322	6.55195891360569	0.141067189271622	0.888167914223651	0.968858123776046
BAX	ILMN_2258383	0.0035495669184602	5.85493103633949	0.0508632928232425	0.959559966270429	0.989919641330866
BAX	ILMN_2321064	0.161756061391618	6.71200809696005	1.3647014715168	0.17613479582958	0.524889303855178
BAZ1A	ILMN_1658327	-0.00547247103104542	6.77487916235203	-0.0632326815635082	0.949737363244746	0.987608904143261
BAZ1A	ILMN_1742230	-0.0585092381244507	8.5873658202246	-0.790703400868251	0.431431461900657	0.758377385678864
BAZ1B	ILMN_1680831	0.0239006581382686	8.3865203385412	0.378373427077667	0.70614535487549	0.907720011183923
BAZ1B	ILMN_1696692	-0.0213056276424046	5.99719804892523	-0.283206620652589	0.777742669948603	0.931616807040405
BAZ2A	ILMN_1676318	0.118059287122457	6.20524566773799	1.59451317092332	0.114724919941468	0.431927255999321
BAZ2B	ILMN_1720850	-0.0159472899035045	9.25351288801053	-0.260650944693461	0.795024731816055	0.938007463182855
BBC3	ILMN_1729645	-0.0389187958164188	6.54479592848113	-0.580960145297683	0.562884076963766	0.84175890159715
BBIP1	ILMN_3304405	-0.0209318759249948	6.12341297375285	-0.278696910196119	0.781189350141354	0.932400118354236
BBOX1	ILMN_1734929	0.353360304213833	4.56708093508881	2.39498905595315	0.0189343251280631	0.1632571968747
BBS1	ILMN_1800590	-0.0143454169051065	8.50347930828766	-0.323899514043105	0.746850901678154	0.921756190705278
BBS10	ILMN_1741985	-0.00728012647199883	6.33237844577243	-0.0715300370803802	0.943152648780751	0.985745894094222
BBS12	ILMN_2166972	-0.0789437963890913	5.43120735735922	-0.913008370527747	0.363953962876886	0.713124672435079
BBS2	ILMN_1767612	0.0449524860946351	8.73520427467799	0.701263657949651	0.485152994475945	0.795976295865254
BBS2	ILMN_2230035	0.0777518087106284	8.0411610627366	1.3846238456438	0.169978683976711	0.515788282054104
BBS4	ILMN_1762466	-0.359024905872499	8.41353983837362	-2.38770198132877	0.0192879235068543	0.165120548084051
BBS5	ILMN_1663592	0.0424020725092875	6.41923811668839	0.691301536362275	0.491357228786331	0.799679199699184
BBS5	ILMN_1717093	0.0649512715101483	6.23292141559632	0.907510166618987	0.366835314581449	0.715319544281446
BBS5	ILMN_2299737	-0.0909004647826945	6.18257568221198	-1.54822855018395	0.125474741367091	0.450094589972113
BBS5	ILMN_3244300	0.0748551228396961	5.41792130429319	0.85436005182006	0.395431141930289	0.734586980302194
BBS7	ILMN_1703111	0.0338059673470354	6.32958351937805	0.519079458721727	0.60512400532507	0.862635654461299
BBS7	ILMN_1775012	-0.0977175032857343	6.67420782945911	-1.53859716171296	0.127809194709763	0.453851813607422
BBS7	ILMN_1776656	-0.126669307342997	6.36580893657212	-2.09246813050135	0.0395346227673934	0.242821508032164
BBS7	ILMN_2257833	-0.0334657487847352	7.48332795713375	-0.73590932342285	0.463916573789045	0.781321448211625
BBS9	ILMN_1794956	0.0224551982987951	6.67473806658224	0.354445657680348	0.72392815738578	0.915886166141687
BBX	ILMN_1745415	0.190194280154691	8.58071564577727	1.67414858934867	0.0979677187590574	0.398880722227743
BCAM	ILMN_1705653	-0.16970160242399	4.61418390342396	-0.986587679914574	0.326789522684595	0.684407143989427
BCAM	ILMN_1790455	-0.0726997546036481	7.7497482945834	-0.474485314540931	0.636433533998925	0.874777081945506
BCAM	ILMN_2320280	-0.370086493979385	5.53784613829476	-2.51334645038873	0.0139465173682999	0.135725260764808
BCAN	ILMN_2246131	0.0764663468496254	6.1664224748205	1.17185102693545	0.244700139344774	0.607066557932119
BCAP29	ILMN_1697642	-0.115898852007175	7.51387162747045	-0.787287220703119	0.43341669650468	0.760146372537368
BCAP29	ILMN_1737380	0.000333853798087702	7.08562606620369	0.00406743665157086	0.996764688040598	0.998895073370256
BCAP29	ILMN_2342084	0.0181873706181781	7.79741684327098	0.171433781625634	0.864311239648817	0.961452480634729
BCAP31	ILMN_1812403	-0.0348205844306833	10.478690899949	-0.556952719373075	0.579098983796315	0.850297747687852
BCAR1	ILMN_1672596	-0.202601191149283	6.65827599669863	-2.02606211318682	0.0460578131845032	0.264457352999631
BCAR3	ILMN_1763638	-0.0375675195877045	6.38026861923563	-0.271992483159922	0.786321491751127	0.934372406547224
BCAR4	ILMN_3191746	0.0393213997131019	5.9777496175506	0.495831561259335	0.621359041265896	0.868679151254658
BCAS1	ILMN_1733042	-0.389527427931219	7.15483821506587	-2.01000069742814	0.0477676599565087	0.269587149740103
BCAS1	ILMN_2136147	-0.369856146879663	7.49596552468252	-2.12471170219825	0.0366663230707855	0.233578110334168
BCAS2	ILMN_1751760	-0.0705161327344888	6.15682819047212	-1.19629678655003	0.235078848276258	0.596513531658036
BCAS2	ILMN_2148452	0.0113996769508145	5.53060555738924	0.0988153529534341	0.921529579624599	0.98032133264001
BCAS4	ILMN_1808059	0.188472083408435	7.08237547878709	2.6711924699015	0.00913731493647815	0.10596678649938
BCAS4	ILMN_2325506	0.157010944835003	7.24935063126932	2.10962146944971	0.0379854287571948	0.237886969113362
BCAT1	ILMN_1766169	0.206530671625395	5.29178232947097	1.29747742805132	0.198158589016493	0.553760914215476
BCAT2	ILMN_1695110	-0.125403322965637	8.86979638579043	-1.32347043892699	0.189411026770461	0.543403036595678
BCCIP	ILMN_1758090	0.0382486353544218	6.73340968580542	0.538770441819167	0.591526352011964	0.856244986204524
BCCIP	ILMN_1771966	-0.222435847124574	8.9079780448551	-3.19421240188355	0.00199973420449189	0.04198786686981
BCCIP	ILMN_1786433	-0.0885993097871216	7.91540891322722	-1.23079623858279	0.221969377051284	0.581578847922718
BCCIP	ILMN_1811188	-0.0998388292551624	7.76296413485968	-1.05614764279064	0.294047908219949	0.656989980978339
BCDIN3D	ILMN_1796113	-0.187931107227801	8.20654440964867	-3.34702403873977	0.00124177318941906	0.0306443480555162
BCHE	ILMN_1685641	0.288025215295978	5.86425258034155	2.7985291678938	0.00641673222242574	0.0852601647970882
BCHE	ILMN_2176592	0.300934291096795	6.69477082636295	2.27853804042401	0.0253340198639621	0.191528784808361
BCKDHA	ILMN_1735979	-0.189319539468481	8.10376205340375	-1.90105414104138	0.0608596863866605	0.308763143832259
BCKDHB	ILMN_1655433	0.0655968721523896	6.69823194901081	0.857878108496977	0.393496946613026	0.733143321655867
BCKDHB	ILMN_1764166	-0.0288211925475679	7.97621760961842	-0.380080031118581	0.704883113558617	0.906816474299965
BCKDHB	ILMN_2390453	-0.0822474345548843	5.91630690769604	-0.729556770448517	0.467770526389114	0.784660290545677
BCKDK	ILMN_1693394	-0.0682946574586953	9.28943444069112	-1.12250333323986	0.26497246338817	0.627789995836064
BCL10	ILMN_1716446	-0.132561688983612	5.23784638250626	-1.23306383116691	0.221126772296176	0.580395885547643
BCL11A	ILMN_1752899	-0.0550277938943431	7.51440298815403	-0.47744786591053	0.634332031839264	0.873825807659183
BCL11A	ILMN_2255133	-0.233523904596808	6.14115058591876	-1.29230151081615	0.199935851135818	0.555564311251408
BCL11A	ILMN_2342271	0.0693684840978959	5.81833840298357	0.963945251609183	0.337949056748073	0.692862062649918
BCL11B	ILMN_1665761	0.601519794482659	5.1540785865929	4.77769943805002	7.81248795060152e-06	0.00133127614131768
BCL2	ILMN_1801119	0.105315756657776	7.31455789667994	0.797229755266794	0.427653784335744	0.755970462755997
BCL2	ILMN_2246956	0.0934936723302071	7.89790587104579	0.693600645262415	0.489921542542934	0.798762918113083
BCL2	ILMN_2363250	-0.00612610519607415	6.05039124527644	-0.077440062517923	0.938464885336465	0.984272479155007
BCL2L1	ILMN_1654118	-0.0657280523960555	10.4975600421984	-0.949411782315783	0.345241896665957	0.699941003724098
BCL2L1	ILMN_1742410	0.0456292929910944	6.57169673869996	0.578712662679622	0.564392543369162	0.842506574695682
BCL2L10	ILMN_1749096	-0.0371071735460182	5.71011236157608	-0.496818715088248	0.620665758999851	0.868374190309259
BCL2L11	ILMN_2359627	0.0835530329549572	5.96761892426236	1.06214794646713	0.291332362762118	0.654590369234723
BCL2L12	ILMN_1752953	-0.142903171948285	7.56532744605103	-2.15594162359642	0.0340621209732215	0.224880981159167
BCL2L12	ILMN_2396982	-0.11283807197981	7.99072114928716	-2.03962971995501	0.0446546195033686	0.259836907331093
BCL2L13	ILMN_2181445	-0.179039331832575	9.42527140993289	-2.98491072795867	0.00375174986460238	0.0626704097354251
BCL2L14	ILMN_1664235	-0.0204453318325921	6.27872429586217	-0.24924166317873	0.80380625172622	0.94090442208256
BCL2L15	ILMN_3251676	-0.0217449189329963	5.51432684047841	-0.217825547626273	0.828114113069988	0.949245158770197
BCL2L2	ILMN_1746561	0.100226503970191	9.62886347989704	1.64103645081252	0.104676438843081	0.41270873479377
BCL3	ILMN_1710514	-0.206736052821674	8.39219422663012	-0.984325100486997	0.327893567101663	0.685433507546267
BCL6	ILMN_1737314	0.0408853031953775	9.70128219430488	0.336657863843463	0.737247519629119	0.921280195611036
BCL6B	ILMN_1651285	0.00381019377233205	5.90101411642194	0.0310163236787998	0.975332995768066	0.993590225024635
BCL7A	ILMN_1706886	-0.0479832569220093	5.68931931879121	-0.539006818722337	0.591363993163699	0.856168557755188
BCL7A	ILMN_2378081	0.0435137613472527	5.97880946629895	0.522337404773653	0.602864388346775	0.86133468022996
BCL7B	ILMN_1754199	-0.0912312179051025	6.52518075511685	-0.913731208235168	0.363576232411914	0.712801571555854
BCL7B	ILMN_2367275	-0.0725717096192255	6.50853411438484	-0.807667052625805	0.421653269548478	0.751672059257434
BCL7C	ILMN_2371147	-0.00406535505155325	8.15223018704692	-0.0701952015406741	0.944211708476269	0.98592995249945
BCL9	ILMN_1704452	-0.0484963157812075	8.55331666504886	-0.638303490407537	0.525080898045769	0.818395368886452
BCL9L	ILMN_1743966	-0.0557745763577282	6.73470477720582	-0.913529023137163	0.363681862312118	0.712829828613435
BCLAF1	ILMN_1775192	-0.0571246554515596	10.2177575553204	-1.28721702673881	0.201693236335252	0.557737229611186
BCLAF1	ILMN_2357272	-0.0382636384259873	7.50227990928003	-0.316236172467193	0.752638621337596	0.923091135879925
BCMO1	ILMN_1814686	-0.0481253905123165	5.5374087104608	-0.509790357419195	0.611587784647472	0.864781647584931
BCOR	ILMN_1712161	-0.0451344153380262	6.86325418098069	-0.573842084047286	0.567668366544021	0.844531886280066
BCOR	ILMN_1773117	-0.0229988585280445	8.84639399033795	-0.235475228862236	0.814435607304416	0.944331505582506
BCORL1	ILMN_1767015	0.0647399518055716	6.50847194402271	0.98679141037213	0.326690231566637	0.684296888293984
BCORP1	ILMN_1678260	-0.0947164630230262	5.45632784357068	-1.05596766306456	0.294129627516604	0.657034300857481
BCR	ILMN_1668907	-0.0115415600996425	6.09014347218969	-0.141304375337115	0.887981145462577	0.968858123776046
BCR	ILMN_1669663	0.00828219755400106	6.1975998231019	0.0936185541403205	0.925643889026112	0.981518456510803
BCR	ILMN_1670398	-0.233388799322106	5.37560052309464	-2.64987916562293	0.00968385164916286	0.110207872846104
BCR	ILMN_1675482	0.0765329464077391	6.88918469404162	1.31097394354543	0.193579674005266	0.548135335854851
BCRP2	ILMN_1713750	0.0456708257341925	5.86122079963582	0.797613770165322	0.427432116231407	0.755949720849655
BCRP2	ILMN_3244929	-0.00804795302589678	7.79754173830004	-0.0816450916792105	0.935130817544964	0.983225144046394
BCS1L	ILMN_1738529	-0.0724948297486403	7.4252511368068	-0.911923274023679	0.364521466590413	0.71374455786107
BCYRN1	ILMN_1678757	0.146990580248247	10.3686657898576	1.21035126171083	0.229672381875255	0.590201449574152
BDH1	ILMN_1683471	-0.0203149231568513	5.80414063453927	-0.281831840833512	0.778792917834128	0.931642746294553
BDH1	ILMN_1799280	-0.248603432046898	6.42460969488165	-2.52265650185701	0.0136094552423898	0.134171601641121
BDKRB2	ILMN_1684086	0.0417690701371587	6.4686037609692	0.548475868849232	0.584877268952466	0.852409256770068
BDNF	ILMN_1751276	0.147522726833228	6.05659467673818	1.8122858760435	0.0736561548228171	0.341871885501113
BDNF	ILMN_1793988	-0.0317582642493681	6.01635352180663	-0.415765656028727	0.678683472236926	0.894180921834467
BDP1	ILMN_1687149	0.125773241799259	6.57157051339968	1.72429560024363	0.0884778066361189	0.378309994305521
BECN1	ILMN_1744822	0.079061237810425	8.253077145199	0.917257450351517	0.361737121613926	0.711695625974899
BEND3	ILMN_1726642	0.0278847176493899	6.00193132838668	0.359550447752303	0.7201211934095	0.914453900235925
BEND3	ILMN_2375032	-0.0502942861174462	6.79795766965092	-0.545036878844364	0.587229233543453	0.853555840485628
BEND3	ILMN_3242856	-0.138189615109275	5.70689637889018	-1.68412688839648	0.0960160761657716	0.39574558537805
BEND4	ILMN_1740094	-0.156928812312137	5.9233541312154	-1.98650660162554	0.0503664969631376	0.277506969401598
BEND4	ILMN_1793309	-0.0249107757337299	6.53272667361601	-0.326359331708477	0.744996191359859	0.921756190705278
BEND4	ILMN_1796574	-0.0269678292326203	6.1397411656877	-0.465344111563151	0.642936645265617	0.877667944104881
BEND4	ILMN_3237256	-0.545515748348344	8.06409562385661	-3.92935775184174	0.000178627295882941	0.00922409322616669
BEND5	ILMN_1675024	0.1654755750922	5.53729086324564	1.79123638994913	0.0769993331997573	0.350859546654055
BEND5	ILMN_3237448	0.128933025077036	6.60402728414128	1.33504342380591	0.185610892815142	0.538038199850233
BEND6	ILMN_1706969	0.212653179775651	5.22780102624213	1.62131362626674	0.108845900440291	0.421025379584607
BEND6	ILMN_3238319	0.00938144799645801	5.60862794712586	0.138795368307567	0.889957145933964	0.969659992218497
BEND7	ILMN_1723921	-0.00237240971097563	5.68169841467283	-0.0180483543418606	0.985644764641369	0.99609689896768
BEND7	ILMN_3178043	0.202057010611044	5.88629587460815	2.54455881113816	0.0128452333149621	0.129691494330737
BEND7	ILMN_3230853	-0.00709799364421126	5.96181470719802	-0.091690992856341	0.92717046192582	0.981644562841976
BEND7	ILMN_3230880	0.163696770380344	6.85459827702287	1.79864373835652	0.0758087733022275	0.347189076244857
BEST1	ILMN_1718982	0.0530533745776074	5.9394184972682	0.683321724677332	0.496358056148905	0.801970247095093
BEST4	ILMN_1796685	0.073349087031608	6.28511261207519	1.25955419179564	0.211455883408623	0.568505932411898
BET1	ILMN_1684042	-0.189320577856068	6.86168019307877	-1.65552593506792	0.101696390317682	0.406854978602004
BET1L	ILMN_2060652	-0.0465636475903137	7.10092855147997	-0.671759548966582	0.503652681644536	0.806072434432918
BET3L	ILMN_3246699	-0.00904688433922018	5.82372624403349	-0.12851249392244	0.898062699117181	0.971895947842089
BEX1	ILMN_1702637	-0.0134430580713536	7.36074068924985	-0.201891538347077	0.840508875552995	0.954139554448209
BEX1	ILMN_2234697	0.0812038220418607	5.77541911270882	0.263897274994234	0.792530862797627	0.936827184360791
BEX2	ILMN_2181892	0.0251511852464965	8.35782569391169	0.165752312814727	0.868765845103597	0.962630989347232
BEX4	ILMN_1804798	0.020270146759616	9.92502157777684	0.248876536661778	0.804087706594308	0.94093258688757
BEX4	ILMN_2351638	-0.0740068047666789	8.26310014220534	-0.601826012902021	0.548974698008972	0.83386413286691
BEX5	ILMN_1806473	-0.14336957827548	6.49965793820296	-1.22013749758357	0.225961402663848	0.587073831342987
BFAR	ILMN_1814808	0.1398745357235	7.75304073608999	2.16154326988887	0.0336124455366514	0.223232343671744
BGN	ILMN_2206746	0.763540522328713	12.0302845817957	5.94225481091001	6.80052289398584e-08	0.000122639583635849
BHLHB9	ILMN_1708131	-0.0802063969185154	6.97619714909122	-1.25656589825658	0.212530981782838	0.569484146699672
BHLHE22	ILMN_1699585	0.0336091023109253	6.26278202465638	0.388700753379804	0.698519747449004	0.903508797748659
BHLHE40	ILMN_1768534	0.525651461028437	10.0658742294638	2.86966419223448	0.00524226993955396	0.0764083379710466
BHLHE41	ILMN_1726809	0.166256871655862	6.35593686242036	1.02586919898531	0.308014198642852	0.668707489566608
BHMT	ILMN_1656638	0.0177046317999672	5.89542913333004	0.203760340946063	0.839053018868107	0.953559131768897
BHMT2	ILMN_1813043	0.0960344965644504	5.7811779409277	1.29845371343366	0.197824683978149	0.553226874598872
BHMT2	ILMN_2070521	0.0138929209408936	6.26862731529738	0.161436879810834	0.872152244139778	0.963932023377934
BICD1	ILMN_1692973	-0.0974920187228872	6.39826239071584	-1.0787539399824	0.283906771873591	0.647095446284761
BICD1	ILMN_2362034	-0.40272581955267	7.08541855380646	-3.42834371138327	0.000958184688038683	0.0264278609722105
BICD2	ILMN_2380418	0.152723324310175	7.50309640812708	2.14297170543914	0.0351234401199836	0.228351062166638
BID	ILMN_1763386	-0.202654174549895	6.53118387268071	-2.17036985346701	0.03291438099348	0.220595982850527
BID	ILMN_2259495	0.0404536060185068	5.96570000224628	0.721636644664367	0.472600701208269	0.787966305982801
BID	ILMN_2372413	-0.213685185748584	5.63284224724489	-2.54285816760299	0.0129031574485711	0.129829022843048
BIK	ILMN_1770505	-0.470899133324911	7.20481588219997	-3.35514548778828	0.00121024658268448	0.0302179940995779
BIN1	ILMN_1674160	-0.0926783233720201	8.65606986261326	-1.05705514829768	0.293636094121037	0.65665763394936
BIN1	ILMN_2309245	-0.137726078736971	8.59452862844039	-1.55032120580616	0.124972027418161	0.448910994422543
BIN3	ILMN_1708485	-0.0913266701860307	6.73236216888721	-1.37211419935349	0.173824732762945	0.521185194384767
BIRC2	ILMN_1768194	0.103770374843836	7.3079726044372	1.57083270661589	0.120128863911833	0.441080827807207
BIRC2	ILMN_2182704	0.119308311143618	9.01825651308957	1.7502252601307	0.0838749183376955	0.368095017878872
BIRC3	ILMN_1681644	0.0278611314479535	6.12254697867254	0.320297675373222	0.749569393257057	0.921978219072321
BIRC3	ILMN_1776181	0.461052156031377	7.69833774136005	2.87385719653474	0.00517963625785506	0.0759896072773178
BIRC3	ILMN_2405684	0.230721841468073	9.87179653056154	1.50173322065548	0.13706348195537	0.4674908002044
BIRC5	ILMN_2349459	0.161335373294269	6.3223632192088	2.35953035466149	0.020710835942434	0.172179020508661
BIRC6	ILMN_1801605	-0.0189296351717427	7.79104636838551	-0.36579190252648	0.715476143237743	0.912105639046528
BIVM	ILMN_1805826	-0.26473267885304	8.01637941588784	-3.12334854638112	0.0024821453194338	0.0484561110575973
BIVM	ILMN_2214098	-0.255873583827793	8.79057934010612	-3.57275123906139	0.000598949476724882	0.0203097355093349
BK250D10.8	ILMN_1798043	-0.0735728737890202	6.15412655780978	-1.19073428716973	0.237243785624412	0.599024589141489
BLCAP	ILMN_1675612	0.00403169001303105	8.55362079240249	0.057898581916125	0.95397233780841	0.988315028724063
BLID	ILMN_1807331	0.10060127324012	6.12007395318273	1.68386880046097	0.0960661529583618	0.395803346690914
BLMH	ILMN_1721921	0.0951549487278545	7.29467657582856	1.06257643844684	0.291139100124541	0.654440157491969
BLNK	ILMN_2142935	-0.0368317739596193	6.45101187457904	-0.502240755978988	0.616863967933144	0.866856012960776
BLOC1S1	ILMN_2157510	-0.00141409982091822	9.07015938332893	-0.0181086875727925	0.985596782313748	0.99609689896768
BLOC1S2	ILMN_1679782	-0.135676668228546	5.84441504364906	-2.07541316715977	0.0411287923122009	0.248320858848845
BLOC1S2	ILMN_1760530	0.0517321902343584	6.32351693500534	0.794940647746023	0.428976558949467	0.756893913290784
BLVRA	ILMN_1691436	0.0593971958787787	8.67167558900336	0.69212382022973	0.490843486665978	0.799223369667097
BLVRB	ILMN_1797793	-0.589439340605962	6.89631224998656	-3.52782376874716	0.000694116958259922	0.0220499701483003
BLZF1	ILMN_2106656	0.157055972259824	10.326380849636	0.890160972420131	0.376021846069714	0.721868339277626
BLZF1	ILMN_2106658	0.0737277944910257	11.547331725415	0.469031605531276	0.640309945916954	0.876421905039537
BMF	ILMN_1695354	-0.0193701706715705	5.73059048492998	-0.16602271147014	0.868553739282456	0.962625639589221
BMF	ILMN_1787794	0.0750724975316492	6.00687421807898	1.28859297121058	0.201216530729078	0.557273519954224
BMF	ILMN_2308338	0.0465089228129569	6.69609334030766	0.68164084230409	0.497414954611763	0.802455288461663
BMP1	ILMN_1758542	-0.0085555731332656	6.33395072054173	-0.136565546819838	0.89171385529244	0.969938739061101
BMP1	ILMN_1800412	0.20836778485659	7.37257293106222	2.69101634227553	0.00865430330380805	0.102315424434935
BMP2	ILMN_1722718	-0.117732182805229	5.16076906315174	-0.995490148746953	0.322469395498257	0.681034339046311
BMP2K	ILMN_1707469	0.100389344275756	5.92473444962917	1.35871499309966	0.178017348692484	0.527849484437316
BMP2K	ILMN_1811148	0.106880329106931	5.93709662137137	1.4673198584529	0.146170220266702	0.480888948067998
BMP4	ILMN_1709734	0.109239131169845	4.37961571004935	0.973362560764983	0.33327769800369	0.688644663493611
BMP4	ILMN_1740900	0.495963784892671	8.20050683731337	3.43127638227822	0.000949198812160909	0.0262727472872495
BMP5	ILMN_1660552	-0.246535932554215	5.9156708617165	-1.59999375322905	0.113502417920785	0.429116382153665
BMP6	ILMN_1747650	0.30345273192822	6.05724279604512	1.74798877969473	0.084263985414891	0.368767010279392
BMP7	ILMN_1741566	0.261679422677441	5.32170796729877	1.21857867154576	0.226549579070492	0.587618617357529
BMP8B	ILMN_2123415	-0.108175431274807	5.34178991405178	-0.70686198693137	0.481685508276797	0.79408164376916
BMPER	ILMN_3307916	-0.180539882378717	5.36673598065167	-1.15015502112857	0.253472225363964	0.616454385178156
BMPR1A	ILMN_1706957	0.0205666320865516	7.84325889586273	0.311611050462007	0.75613862406253	0.923793026410703
BMPR1A	ILMN_3291352	0.0163470593421913	6.6086344998898	0.186393043493435	0.852603655806533	0.958011871776389
BMPR1B	ILMN_1801658	-0.000804135087903113	6.72872592596918	-0.00946658630509749	0.99247020054662	0.997630701775554
BMPR1B	ILMN_1888359	-0.0453652818438446	9.4157250424539	-0.326005381063702	0.745262978821037	0.921756190705278
BMPR2	ILMN_1789095	0.206955957248651	8.29005772654502	2.16912382804351	0.0330121522011097	0.220961364984237
BMPR2	ILMN_2070896	0.208331963176418	8.35890038221877	2.2273564119148	0.0287045727367268	0.204909724125254
BMS1	ILMN_1652209	-0.0373766483574567	5.95210739045023	-0.597779117782162	0.551658840680215	0.834992170972851
BMS1	ILMN_1723232	-0.0360491074903804	5.96954713028244	-0.532082897288394	0.596128406362024	0.858894531489797
BMS1	ILMN_1772713	-0.0260768943502399	9.0853284857529	-0.313730827347939	0.754533871930163	0.923728282119383
BMS1	ILMN_3268028	-0.138543054362155	7.47690878191775	-1.66556003803014	0.0996732838505375	0.402714258135123
BMS1	ILMN_3277872	0.0556134260568264	7.34015476591978	0.888532368544907	0.376891571620053	0.722571991311494
BMS1P4	ILMN_1660982	-0.00124705047290607	5.8512681431934	-0.0158871480409829	0.987363580792772	0.996109369408715
BMS1P4	ILMN_1665144	-0.0974105879100353	5.9071501638687	-1.11034532574681	0.270143160287944	0.634374792287845
BMS1P4	ILMN_1698369	-0.0872692862323055	6.45471414089075	-1.28959845586732	0.200868703311368	0.556704797308395
BMS1P4	ILMN_1779795	-0.00311618486528964	6.36445915636346	-0.0535739018082021	0.957406867826682	0.989408136539261
BMS1P4	ILMN_3236344	0.102071620462727	9.74144453488005	1.18608980026042	0.239062394318871	0.601285138119473
BMS1P5	ILMN_3238183	0.224936397170424	12.4027051018802	1.42051047326249	0.1593059687543	0.500370998322054
BMX	ILMN_1672307	0.050920230678611	5.95886931987941	0.803253151717299	0.424184708595071	0.753823275800777
BMX	ILMN_1759892	-0.0777342830996046	5.89336266405467	-0.972232920133648	0.33383579355975	0.688752968255395
BMX	ILMN_1796138	-0.0444994142995467	6.34819689184954	-0.654367439806948	0.514733119811648	0.812455615758721
BNC1	ILMN_1694767	0.0538964599819618	5.77609990213449	0.641227551056272	0.523189287158369	0.818019804203473
BNC1	ILMN_1751465	-0.0811586950493401	5.93489897789727	-0.894729026055281	0.373589103857042	0.719906211692166
BNC2	ILMN_1656373	0.16321254324522	6.24797600212158	1.34717347311806	0.18168978093898	0.531253700204248
BNIP1	ILMN_1734410	-0.0529386424190612	6.7816811720027	-0.935719300478465	0.352205546019081	0.703510847820682
BNIP1	ILMN_2318733	-0.101498678685702	6.07710001989281	-1.19708707675372	0.234772425064741	0.596324174433467
BNIP2	ILMN_1770803	0.117246296843584	8.19386297819587	2.16466055755325	0.0333644502660703	0.222847912261468
BNIP3	ILMN_1724658	-0.386911982761045	10.2819788112258	-4.87195193044111	5.41345258026497e-06	0.00105618513587517
BNIP3L	ILMN_1718961	-0.171689939009068	8.50490849435394	-1.77022082708663	0.0804618362095205	0.359901255463813
BNIP3L	ILMN_2045419	-0.141818953719493	6.83205103118739	-1.22253980504376	0.225057138899877	0.585778205196935
BNIPL	ILMN_1699989	0.0816582844446074	6.62923832150002	0.604874427986635	0.54695715091889	0.832275163636169
BOC	ILMN_1803956	0.18985659692832	5.56039378674099	1.27921732387563	0.204481414442297	0.561806256040378
BOD1	ILMN_1716730	0.0850526973061214	9.24366312677161	1.51527097335964	0.133605594147926	0.463624859266426
BOK	ILMN_1730032	-0.051953837743703	7.4958267580518	-0.782559289335608	0.43617308470488	0.762590115202725
BOLA1	ILMN_1793966	0.00773153220946377	5.95755929886304	0.0949952044986661	0.924553792027977	0.981122861944498
BOLA2	ILMN_2298511	-0.0984374233474679	6.97114244124151	-0.985433618512931	0.327352348836134	0.684668433055075
BOLA3	ILMN_1786658	-0.0993207900902071	9.78785281772516	-1.58632923086303	0.116570055099392	0.435490449222967
BOLA3	ILMN_2343010	-0.0645536538933342	9.68223863485062	-1.0311019370352	0.305569093908589	0.66726187184929
BOLL	ILMN_1759369	0.110005984406105	6.0335741210714	1.55904459496566	0.122893638325049	0.445875965699095
BOLL	ILMN_1781833	0.0249542701382	6.00877290936177	0.289466901054263	0.772965453612442	0.929779481502826
BOP1	ILMN_1715583	-0.149928735714346	8.62572009351661	-1.37450540358983	0.173084489817571	0.520024927792335
BOP1	ILMN_1763955	-0.145458054543272	5.70126730881892	-1.98926418527791	0.050055338998401	0.276514351717675
BORA	ILMN_1761486	0.0215129983216578	6.84320428272409	0.363165367487953	0.717429582136736	0.913004329862362
BPESC1	ILMN_1793049	-0.0282448954412358	5.83318309259698	-0.413898907937831	0.680044578713321	0.895119033370113
BPGM	ILMN_2352921	-0.0781228887831755	5.76178519864247	-0.72713931770373	0.469241874888453	0.785378642324098
BPGM	ILMN_2352926	0.0577184186727271	5.76093875289528	0.74307295352289	0.459592247160263	0.778798603123297
BPHL	ILMN_1657746	-0.338318830455109	7.93651720926096	-3.23674805454728	0.00175384274815995	0.0388998007453756
BPIFA1	ILMN_1774250	0.0322609423858076	5.66690509346888	0.407285734070612	0.684874982860879	0.897444045036559
BPIFA4P	ILMN_1787830	0.132424609441912	6.25307226750298	1.66966580248661	0.0988549503857671	0.40068386183332
BPIFB1	ILMN_1733904	0.00790897907775356	6.20986008761919	0.146897396604934	0.883578859994532	0.967770373808249
BPIFB2	ILMN_1796928	-0.0832203690830697	6.27179421733726	-0.832168071391096	0.40776648100349	0.742903122524543
BPIFB3	ILMN_1750365	-0.0625540482282387	5.76862781366589	-1.07999995616114	0.283354910536904	0.646938244949522
BPNT1	ILMN_1712718	0.286687407137606	6.14606266706356	2.11329393137128	0.037660672838214	0.23703878787476
BPTF	ILMN_1688381	0.0765463884654478	5.13814070235597	0.688444741032437	0.493144365952974	0.800429231139418
BPTF	ILMN_1699179	-0.0788405273357879	5.96031116676267	-0.954773639811444	0.342539521337088	0.697466809950546
BPTF	ILMN_1709571	0.0472437053092492	6.10416090359046	0.865467874799957	0.389344085965486	0.73111341363303
BPTF	ILMN_1712657	-0.152281260282081	5.46429870685913	-2.18608007013692	0.0317031532539688	0.216845337528893
BRAF	ILMN_1652472	0.0134858270944278	5.50068144905546	0.122743727713186	0.902614777568799	0.973778298902568
BRAT1	ILMN_1804498	-0.042447657911719	9.02629455692582	-0.468773061291683	0.640493964739018	0.876421905039537
BRCA1	ILMN_1738027	-0.00820675190298648	6.30783730325291	-0.134558415594852	0.893295587020514	0.970680912652611
BRCC3	ILMN_1697546	-0.12304612929775	6.29774915485695	-1.20080183490663	0.233335943244126	0.594665491185486
BRD1	ILMN_1730019	-0.0889642230976175	7.32849319946339	-1.52162668115328	0.132006078190273	0.460721313151351
BRD2	ILMN_1758918	-0.0275174496303627	10.5638240845923	-0.409991627605184	0.68289693910698	0.896457575475897
BRD3	ILMN_1785635	-0.0803329381601436	9.2959297715679	-0.870745890681024	0.386472210278301	0.728609158052226
BRD4	ILMN_1771061	0.0155709734450129	6.02366528792469	0.268304391737028	0.789148725529067	0.935330522718825
BRD7	ILMN_1696420	0.0369793516375729	7.85143277126834	0.511768569074677	0.610208646235939	0.864185786055053
BRD7	ILMN_2082810	0.127161958989239	8.1413330564894	1.56813996188996	0.120756006142496	0.442413472105747
BRD7	ILMN_3185563	-0.0418192591839048	5.98792527400019	-0.678543795608211	0.499365495851852	0.803494710324265
BRD7	ILMN_3262031	0.043421393322741	7.91290702653968	0.624410614472121	0.534116842446127	0.823696569813644
BRD7P3	ILMN_1682736	0.0326099058251437	6.88049029879667	0.514541093685008	0.60827811202944	0.863598013354623
BRD7P3	ILMN_2147920	-0.0629808697906604	5.62457283617247	-0.659465062351886	0.511472130840063	0.810134779911714
BRD8	ILMN_1701711	0.0381469773352983	7.89240224437498	0.707512715853191	0.481283353447265	0.793697730600568
BRD8	ILMN_2349600	0.0262132259186494	8.51843650607427	0.477217802202329	0.634495121590574	0.873866123192108
BRD9	ILMN_1651405	0.0508860850576784	9.39061729492711	0.565762040362117	0.573123155210619	0.846967930582309
BRE	ILMN_1658805	0.012544276496075	5.93391893920682	0.174902847932541	0.861593436740063	0.96049436666353
BRE	ILMN_1778684	-0.0728400539167566	8.20313375918813	-1.27746394877106	0.205096325340538	0.562169598952914
BRE	ILMN_2363489	-0.0350259824088317	7.47532042186578	-0.341260092030581	0.733793499527272	0.920358254388946
BREA2	ILMN_1664089	-0.124438077461854	5.59972820894851	-1.25668555652313	0.212487855179346	0.569451906358549
BRF1	ILMN_1703686	-0.0613883158926631	6.80136276575405	-0.69336213870612	0.49007037179977	0.798915916589514
BRF2	ILMN_1665554	-0.00509814862724767	7.33461277741402	-0.0723553241566531	0.94249791637172	0.985486183306887
BRI3	ILMN_1781580	0.183059100863478	9.9939686349092	1.81100191448949	0.0738565591476568	0.342192326612187
BRI3	ILMN_3253304	0.100668932610438	8.46513468609315	0.792786789854976	0.430223388674898	0.757829283151659
BRI3BP	ILMN_1797693	0.00171628997216366	6.55702509912513	0.0171553465537654	0.98635496959888	0.996109369408715
BRI3BP	ILMN_1800619	0.102190602568948	6.22062099097965	1.7754152454996	0.0795942401563595	0.357884036483639
BRI3BP	ILMN_1803570	0.0265542738341127	6.33156930607272	0.377515614119329	0.706780123287946	0.907891525174484
BRIX1	ILMN_1679800	-0.00101310227850249	8.67206094029641	-0.0180831081250437	0.985617125349135	0.99609689896768
BRIX1	ILMN_2155172	-0.0161680443432335	7.24130434282311	-0.199053630701569	0.842720757348603	0.954801151908015
BRK1	ILMN_1764500	0.185382708632124	8.48773885352223	2.05514208851671	0.0430954528210199	0.254683588589864
BRMS1	ILMN_1719165	0.0341249884462016	6.67042428227766	0.501433104873998	0.617429612103358	0.867248113980717
BRMS1	ILMN_2398432	0.0502073881079994	9.21241136598397	0.761969566061108	0.448296306345305	0.770970779820865
BRMS1L	ILMN_1775943	-0.027701872489466	7.20013851877873	-0.415330756119173	0.679000476673606	0.894548309926161
BRMS1L	ILMN_2225511	-0.0120745610691779	6.209770048262	-0.165614877345093	0.868873655774927	0.96270494758672
BRP44	ILMN_1727813	-0.42556708300091	10.3604990149685	-4.1566338302529	7.98091334349961e-05	0.00581799896717045
BRP44L	ILMN_1666967	-0.1562351689379	7.67665416917161	-2.10397419701182	0.0384895503575098	0.239349872302774
BRP44L	ILMN_2226324	-0.0881271473658121	9.80208268391955	-1.11656780970617	0.267488049252847	0.63120179433153
BRPF1	ILMN_1669308	-0.00664385727108741	6.80640448551307	-0.087444555895665	0.930534473051664	0.98201441306429
BRPF1	ILMN_2365549	0.102045965942077	9.218519105268	1.50934844295087	0.135109806246431	0.464983692056721
BRPF3	ILMN_1658800	-0.0673823015294328	8.39851598906809	-1.31831800115889	0.191121566627215	0.545290739687042
BRSK1	ILMN_2185845	0.199467395406911	7.84484663626058	1.2616779664239	0.210694251176472	0.567564750612571
BRSK2	ILMN_1708496	-0.147961116324153	5.82540334993869	-1.3218184936336	0.189958194101695	0.543890645487699
BRWD1	ILMN_1673518	-0.0679863068321307	8.02109728042544	-0.957574210981531	0.341133525501636	0.69574026723448
BRWD1	ILMN_1761915	-0.0923960224827152	6.42719809893407	-1.24317625911943	0.217397566273268	0.575309690000056
BRWD1	ILMN_1801866	-0.0673476129412087	5.31151813830549	-0.598630282391115	0.55109375234495	0.834615111755492
BRWD1	ILMN_1805111	-0.000786190547313659	6.25461061561017	-0.0138093312031609	0.989016133397793	0.996464972678965
BSDC1	ILMN_1734483	0.0539729173417047	10.0478566910404	0.942332813536278	0.348830844500895	0.701422212875625
BSG	ILMN_1778374	-0.0608781142936117	10.5357180759011	-0.549563794535187	0.584134153990097	0.852051848029209
BSPH1	ILMN_3242325	-0.067788598867117	5.66109768520946	-0.844073014354163	0.401120352479009	0.739329869395522
BSPRY	ILMN_3247560	-0.0278778211887429	7.0026093349983	-0.450987726367093	0.653206205073054	0.881896498275991
BST2	ILMN_1723480	0.430444173357821	7.92238850095106	2.68174607371805	0.00887720550998458	0.103825965265486
BST2	ILMN_3259146	0.270151642356447	7.36412236470814	1.64391758163778	0.104078316566748	0.410925849991194
BSX	ILMN_1666310	-0.0664273105529842	5.99111007332876	-0.937606990097658	0.351240167473591	0.702780104655703
BTAF1	ILMN_1676842	0.0542262562445774	9.16749765327797	0.664252559788993	0.508419565249273	0.809525412361748
BTBD1	ILMN_1691927	0.000536919317054796	6.61087126664031	0.00631284881741063	0.994978666736692	0.998032740641138
BTBD1	ILMN_2411264	0.04257202364691	7.62454060083728	0.448590704015567	0.654927476694828	0.88231926006399
[truncated: 21,445 more rows]
